# Supplementary material for: Unique Leishmania mexicana clones secrete populations of extracellular vesicles with unique protein profile and variable infectious capability
Source: Front Cell Infect Microbiol. 2024 Dec 5;14:1443262. doi: 10.3389/fcimb.2024.1443262 (PMC11655471; doi:10.3389/fcimb.2024.1443262)
Supplement: Supplementary file 2 [file Table1.xlsx]

## Sheet: L mex clones EV total spectra
#	Identified Proteins (FULL)	Identified Proteins (SIMPLIFIED)	Acession (FULL)	Acession (SIMPLIFIED)	Molecular Weight	CL1	CL2	CL3	CL4	CL5	CL6	CL7	CL8	Ht
1	Cluster of Putative heat-shock protein hsp70 OS=Leishmania mexicana (strain MHOM/GT/2001/U1103) OX=929439 GN=LMXM_28_2770 PE=3 SV=1 (E9B099_LEIMU)	Putative heat-shock protein hsp70	E9B099_LEIMU [2]	E9B099_LEIMU	71 kDa	36	33	26	51	44	25	22	32	76
2	Elongation factor 1-alpha OS=Leishmania mexicana (strain MHOM/GT/2001/U1103) OX=929439 GN=LMXM_17_0080 PE=3 SV=1	Elongation factor 1-alpha	E9ARD0_LEIMU	E9ARD0_LEIMU	49 kDa	35	26	23	23	20	24	11	24	44
3	Cluster of Plasma membrane ATPase OS=Leishmania mexicana (strain MHOM/GT/2001/U1103) OX=929439 GN=LMXM_18_1520 PE=3 SV=1 (E9ART6_LEIMU)	Plasma membrane ATPase	E9ART6_LEIMU [2]	E9ART6_LEIMU	108 kDa	32	39	22	33	27	28	11	36	31
4	Cluster of GP63, leishmanolysin OS=Leishmania mexicana (strain MHOM/GT/2001/U1103) OX=929439 GN=LMXM_10_0470 PE=4 SV=1 (E9AN57_LEIMU)	GP63, leishmanolysin	E9AN57_LEIMU [3]	E9AN57_LEIMU	64 kDa	45	35	32	34	38	30	27	33	52
5	Cluster of Receptor-type adenylate cyclase a OS=Leishmania mexicana (strain MHOM/GT/2001/U1103) OX=929439 GN=LMXM_17_0200 PE=4 SV=1 (E9ARD7_LEIMU)	Receptor-type adenylate cyclase a	E9ARD7_LEIMU [4]	E9ARD7_LEIMU	151 kDa	29	24	9	36	30	21	22	49	9
6	Elongation factor 2 OS=Leishmania mexicana (strain MHOM/GT/2001/U1103) OX=929439 GN=LMXM_36_0180 PE=4 SV=1	Elongation factor 2	E9ASD6_LEIMU	E9ASD6_LEIMU	94 kDa	33	16	11	16	17	18	13	28	15
7	Cluster of Surface antigen-like protein OS=Leishmania mexicana (strain MHOM/GT/2001/U1103) OX=929439 GN=LMXM_04_0190 PE=4 SV=1 (E9AK01_LEIMU)	Surface antigen-like protein	E9AK01_LEIMU [2]	E9AK01_LEIMU	74 kDa	36	26	2	39	29	26	19	39	19
8	Actin OS=Leishmania mexicana OX=5665 PE=3 SV=1	Actin	C6KJD5_LEIME (+2)	C6KJD5_LEIME	42 kDa	42	11	2	29	18	23	14	41	16
9	Heat shock protein 83-1 OS=Leishmania mexicana (strain MHOM/GT/2001/U1103) OX=929439 GN=LMXM_32_0312 PE=3 SV=1	Heat shock protein 83-1	E9B3L2_LEIMU	E9B3L2_LEIMU	81 kDa	30	18	16	28	17	23	14	18	24
10	Cluster of Calpain-like cysteine peptidase OS=Leishmania mexicana (strain MHOM/GT/2001/U1103) OX=929439 GN=LMXM_20_1180 PE=3 SV=1 (E9AUQ7_LEIMU)	Calpain-like cysteine peptidase	E9AUQ7_LEIMU [2]	E9AUQ7_LEIMU	104 kDa	31	10	4	27	17	7	7	26	18
11	Cluster of Tubulin beta chain OS=Leishmania mexicana (strain MHOM/GT/2001/U1103) OX=929439 GN=LMXM_08_1171 PE=3 SV=1 (E9AMJ9_LEIMU)	Tubulin beta chain	E9AMJ9_LEIMU [2]	E9AMJ9_LEIMU	50 kDa	26	17	13	24	19	16	20	22	29
12	Cluster of p-glycoprotein OS=Leishmania mexicana (strain MHOM/GT/2001/U1103) OX=929439 GN=LMXM_33_0990 PE=4 SV=1 (E9B4S1_LEIMU)	p-glycoprotein	E9B4S1_LEIMU [2]	E9B4S1_LEIMU	147 kDa	32	21	6	19	12	8	10	30	3
13	ATP synthase subunit beta OS=Leishmania mexicana (strain MHOM/GT/2001/U1103) OX=929439 GN=LMXM_25_1170 PE=3 SV=1	ATP synthase subunit beta	E9AXJ6_LEIMU	E9AXJ6_LEIMU	56 kDa	27	18	26	24	12	16	21	22	20
14	Enolase OS=Leishmania mexicana (strain MHOM/GT/2001/U1103) OX=929439 GN=LMXM_14_1160 PE=3 SV=1	Enolase	E9APW3_LEIMU	E9APW3_LEIMU	46 kDa	18	11	2	16	15	8	5	23	15
15	Tubulin alpha chain OS=Leishmania mexicana (strain MHOM/GT/2001/U1103) OX=929439 GN=LMXM_13_0280 PE=3 SV=1	Tubulin alpha chain	E9AP62_LEIMU	E9AP62_LEIMU	60 kDa	19	10	13	25	18	17	16	21	17
16	Surface antigen-like protein OS=Leishmania mexicana (strain MHOM/GT/2001/U1103) OX=929439 GN=LMXM_05_0900 PE=4 SV=1	Surface antigen-like protein	E9AKJ6_LEIMU	E9AKJ6_LEIMU	31 kDa	15	7	1	22	16	11	17	20	4
17	Putative calcium motive P-type ATPase OS=Leishmania mexicana (strain MHOM/GT/2001/U1103) OX=929439 GN=LMXM_34_2080 PE=3 SV=1	Putative calcium motive P-type ATPase	E9B686_LEIMU	E9B686_LEIMU	134 kDa	27	18	9	11	11	12	7	16	4
18	Putative histidine secretory acid phosphatase OS=Leishmania mexicana (strain MHOM/GT/2001/U1103) OX=929439 GN=LMXM_36_6480 PE=3 SV=1	Putative histidine secretory acid phosphatase	E9AU82_LEIMU (+2)	E9AU82_LEIMU	128 kDa	11	16	13	24	16	11	7	15	11
19	Clathrin heavy chain OS=Leishmania mexicana (strain MHOM/GT/2001/U1103) OX=929439 GN=LMXM_36_1630 PE=3 SV=1	Clathrin heavy chain	E9AST4_LEIMU	E9AST4_LEIMU	191 kDa	4	22	49	13	0	25	6	3	3
20	Putative ecotin OS=Leishmania mexicana (strain MHOM/GT/2001/U1103) OX=929439 GN=LMXM_15_0520 PE=4 SV=1	Putative ecotin	E9AQ49_LEIMU	E9AQ49_LEIMU	41 kDa	18	11	0	11	9	8	9	11	1
21	Putative myosin heavy chain OS=Leishmania mexicana (strain MHOM/GT/2001/U1103) OX=929439 GN=LMXM_31_3870 PE=3 SV=1	Putative myosin heavy chain	E9B3G5_LEIMU	E9B3G5_LEIMU	119 kDa	33	13	0	21	17	14	10	24	1
22	Kinesin-like protein OS=Leishmania mexicana (strain MHOM/GT/2001/U1103) OX=929439 GN=LMXM_05_0760 PE=3 SV=1	Kinesin-like protein	E9AKI2_LEIMU	E9AKI2_LEIMU	154 kDa	19	6	2	19	12	9	9	21	1
23	Putative heat shock protein OS=Leishmania mexicana (strain MHOM/GT/2001/U1103) OX=929439 GN=LMXM_18_1370 PE=3 SV=1	Putative heat shock protein	E9ARS1_LEIMU	E9ARS1_LEIMU	92 kDa	8	10	3	15	7	5	4	12	3
24	Glucose transporter, lmgt2 OS=Leishmania mexicana (strain MHOM/GT/2001/U1103) OX=929439 GN=LMXM_36_6290 PE=3 SV=1	Glucose transporter, lmgt2	E9AU63_LEIMU	E9AU63_LEIMU	61 kDa	24	14	11	11	10	10	6	18	19
25	Surface antigen-like protein OS=Leishmania mexicana (strain MHOM/GT/2001/U1103) OX=929439 GN=LMXM_05_1215 PE=4 SV=1	Surface antigen-like protein	E9AKM8_LEIMU	E9AKM8_LEIMU	30 kDa	21	15	2	20	17	12	17	17	11
26	Cluster of Tryparedoxin peroxidase OS=Leishmania mexicana (strain MHOM/GT/2001/U1103) OX=929439 GN=LMXM_15_1160 PE=4 SV=1 (E9AQA6_LEIMU)	Tryparedoxin peroxidase	E9AQA6_LEIMU [2]	E9AQA6_LEIMU	22 kDa	18	10	8	12	10	8	7	12	13
27	Putative nucleoside transporter 1 OS=Leishmania mexicana (strain MHOM/GT/2001/U1103) OX=929439 GN=LMXM_36_1940 PE=4 SV=1	Putative nucleoside transporter 1	E9ASW8_LEIMU	E9ASW8_LEIMU	54 kDa	8	17	15	8	10	10	11	10	13
28	Putative calpain-like cysteine peptidase OS=Leishmania mexicana (strain MHOM/GT/2001/U1103) OX=929439 GN=LMXM_20_1310 PE=4 SV=1	Putative calpain-like cysteine peptidase	E9AUS1_LEIMU	E9AUS1_LEIMU	15 kDa	11	10	4	13	9	9	9	9	16
29	Putative cystathione gamma lyase OS=Leishmania mexicana (strain MHOM/GT/2001/U1103) OX=929439 GN=LMXM_34_3230 PE=3 SV=1	Putative cystathione gamma lyase	E9B6K2_LEIMU	E9B6K2_LEIMU	44 kDa	14	6	6	13	10	6	4	13	8
30	Peptidyl-prolyl cis-trans isomerase OS=Leishmania mexicana (strain MHOM/GT/2001/U1103) OX=929439 GN=LMXM_25_0910 PE=3 SV=1	Peptidyl-prolyl cis-trans isomerase	E9AXG9_LEIMU	E9AXG9_LEIMU	19 kDa	12	8	4	7	5	3	2	10	11
31	Putative ATPase alpha subunit OS=Leishmania mexicana (strain MHOM/GT/2001/U1103) OX=929439 GN=LMXM_05_0500 PE=4 SV=1	Putative ATPase alpha subunit	E8NHQ7_LEIMU (+1)	E8NHQ7_LEIMU	63 kDa	12	9	17	9	7	8	11	5	13
32	Putative vacuolar-type proton translocating pyrophosphatase 1 OS=Leishmania mexicana (strain MHOM/GT/2001/U1103) OX=929439 GN=LMXM_30_1220 PE=3 SV=1	Putative vacuolar-type proton translocating pyrophosphatase 1	E9B1S0_LEIMU	E9B1S0_LEIMU	84 kDa	17	2	2	8	8	6	2	6	21
33	Putative calpain-like cysteine peptidase OS=Leishmania mexicana (strain MHOM/GT/2001/U1103) OX=929439 GN=LMXM_20_1190 PE=3 SV=1	Putative calpain-like cysteine peptidase	E9AUQ9_LEIMU	E9AUQ9_LEIMU	78 kDa	8	5	0	12	11	9	6	13	0
34	Heat shock protein 70-related protein OS=Leishmania mexicana (strain MHOM/GT/2001/U1103) OX=929439 GN=LMXM_26_1240 PE=3 SV=1	Heat shock protein 70-related protein	E9AYA3_LEIMU	E9AYA3_LEIMU	71 kDa	15	6	1	10	7	7	3	10	0
35	Cluster of Putative amino acid permease OS=Leishmania mexicana (strain MHOM/GT/2001/U1103) OX=929439 GN=LMXM_27_0670 PE=4 SV=1 (E9AYW8_LEIMU)	Putative amino acid permease	E9AYW8_LEIMU [2]	E9AYW8_LEIMU	56 kDa	6	6	8	5	8	8	6	8	5
36	Putative casein kinase OS=Leishmania mexicana (strain MHOM/GT/2001/U1103) OX=929439 GN=LMXM_34_1010 PE=3 SV=1	Putative casein kinase	E9B5Y1_LEIMU	E9B5Y1_LEIMU	40 kDa	9	3	0	7	6	7	4	7	4
37	Putative ABC transporter OS=Leishmania mexicana (strain MHOM/GT/2001/U1103) OX=929439 GN=LMXM_27_0970 PE=4 SV=1	Putative ABC transporter	E9AYZ8_LEIMU	E9AYZ8_LEIMU	203 kDa	12	7	6	16	13	8	7	13	0
38	Putative long-chain-fatty-acid-CoA ligase OS=Leishmania mexicana (strain MHOM/GT/2001/U1103) OX=929439 GN=LMXM_01_0520 PE=4 SV=1	Putative long-chain-fatty-acid-CoA ligase	E9AJD9_LEIMU	E9AJD9_LEIMU	78 kDa	1	8	5	2	3	5	0	12	5
39	Putative ADP ribosylation factor 3 OS=Leishmania mexicana (strain MHOM/GT/2001/U1103) OX=929439 GN=LMXM_08_29_0880 PE=3 SV=1	Putative ADP ribosylation factor 3	E9ALY6_LEIMU	E9ALY6_LEIMU	20 kDa	11	5	1	8	9	8	5	7	1
40	Putative seryl-tRNA synthetase OS=Leishmania mexicana (strain MHOM/GT/2001/U1103) OX=929439 GN=LMXM_11_0100 PE=4 SV=1	Putative seryl-tRNA synthetase	E9ANF6_LEIMU	E9ANF6_LEIMU	53 kDa	12	6	2	11	4	4	6	11	0
41	Nucleoside diphosphate kinase OS=Leishmania mexicana (strain MHOM/GT/2001/U1103) OX=929439 GN=LMXM_31_2950 PE=3 SV=1	Nucleoside diphosphate kinase	E9B376_LEIMU (+1)	E9B376_LEIMU	17 kDa	3	5	1	4	2	4	2	5	9
42	Putative calpain-like cysteine peptidase OS=Leishmania mexicana (strain MHOM/GT/2001/U1103) OX=929439 GN=LMXM_04_0450 PE=3 SV=1	Putative calpain-like cysteine peptidase	E9AK26_LEIMU	E9AK26_LEIMU	89 kDa	8	4	0	11	4	4	1	11	1
43	2,3-bisphosphoglycerate-independent phosphoglycerate mutase OS=Leishmania mexicana (strain MHOM/GT/2001/U1103) OX=929439 GN=LMXM_36_6650 PE=4 SV=1	2,3-bisphosphoglycerate-independent phosphoglycerate mutase	E9AUA1_LEIMU	E9AUA1_LEIMU	61 kDa	16	6	1	10	4	2	4	9	0
44	Putative NADP-dependent alcohol dehydrogenase OS=Leishmania mexicana (strain MHOM/GT/2001/U1103) OX=929439 GN=LMXM_23_0360 PE=3 SV=1	Putative NADP-dependent alcohol dehydrogenase	E9AW40_LEIMU	E9AW40_LEIMU	38 kDa	9	10	5	8	6	5	5	11	2
45	Cluster of Proteasome regulatory ATPase subunit OS=Leishmania mexicana (strain MHOM/GT/2001/U1103) OX=929439 GN=LMXM_36_4360 PE=3 SV=1 (E9ATM0_LEIMU)	Proteasome regulatory ATPase subunit	E9ATM0_LEIMU [5]	E9ATM0_LEIMU	46 kDa	10	3	0	15	4	3	3	9	1
46	Cluster of Pyruvate kinase OS=Leishmania mexicana (strain MHOM/GT/2001/U1103) OX=929439 GN=LMXM_34_0030 PE=3 SV=1 (E9B5P1_LEIMU)	Pyruvate kinase	E9B5P1_LEIMU [2]	E9B5P1_LEIMU	54 kDa	12	7	4	9	8	5	5	6	0
47	Putative membrane-bound acid phosphatase 2 OS=Leishmania mexicana (strain MHOM/GT/2001/U1103) OX=929439 GN=LMXM_36_2590 PE=3 SV=1	Putative membrane-bound acid phosphatase 2	E9AT36_LEIMU	E9AT36_LEIMU	63 kDa	4	6	9	7	4	6	5	4	7
48	Transitional endoplasmic reticulum ATPase,putative OS=Leishmania mexicana (strain MHOM/GT/2001/U1103) OX=929439 GN=LMXM_36_1370 PE=4 SV=1	Transitional endoplasmic reticulum ATPase,putative	E9ASQ6_LEIMU	E9ASQ6_LEIMU	87 kDa	11	3	0	9	3	0	0	5	0
49	Putative calpain-like cysteine peptidase OS=Leishmania mexicana (strain MHOM/GT/2001/U1103) OX=929439 GN=LMXM_20_1280 PE=4 SV=1	Putative calpain-like cysteine peptidase	E9AUR8_LEIMU	E9AUR8_LEIMU	17 kDa	4	4	3	2	5	3	4	6	3
50	Putative serine/threonine-protein kinase (Putative protein kinase) OS=Leishmania mexicana (strain MHOM/GT/2001/U1103) OX=929439 GN=LMXM_25_2340 PE=3 SV=1	Putative serine/threonine-protein kinase (Putative protein kinase)	E9AXW8_LEIMU	E9AXW8_LEIMU	44 kDa	7	4	3	9	7	2	1	6	1
51	Surface antigen-like protein OS=Leishmania mexicana (strain MHOM/GT/2001/U1103) OX=929439 GN=LMXM_04_0210 PE=4 SV=1	Surface antigen-like protein	E9AK03_LEIMU	E9AK03_LEIMU	37 kDa	9	2	2	7	7	2	2	14	2
52	Ribonucleoprotein p18, mitochondrial,putative OS=Leishmania mexicana (strain MHOM/GT/2001/U1103) OX=929439 GN=LMXM_15_0275 PE=4 SV=1	Ribonucleoprotein p18, mitochondrial,putative	E9AQ29_LEIMU	E9AQ29_LEIMU	21 kDa	8	2	5	0	0	3	4	2	3
53	Putative ADP,ATP carrier protein 1, mitochondrial OS=Leishmania mexicana (strain MHOM/GT/2001/U1103) OX=929439 GN=LMXM_19_0200 PE=3 SV=1	Putative ADP,ATP carrier protein 1, mitochondrial	E9ARX1_LEIMU (+1)	E9ARX1_LEIMU	35 kDa	6	4	6	4	1	4	4	4	4
54	Putative tyrosine aminotransferase OS=Leishmania mexicana (strain MHOM/GT/2001/U1103) OX=929439 GN=LMXM_36_2360 PE=4 SV=1	Putative tyrosine aminotransferase	E9AT13_LEIMU	E9AT13_LEIMU	50 kDa	3	4	1	7	6	5	3	3	1
55	Glyceraldehyde-3-phosphate dehydrogenase OS=Leishmania mexicana (strain MHOM/GT/2001/U1103) OX=929439 GN=LMXM_29_2980 PE=3 SV=1	Glyceraldehyde-3-phosphate dehydrogenase	E9B170_LEIMU	E9B170_LEIMU	39 kDa	5	2	0	5	3	1	3	4	7
56	Phosphodiesterase OS=Leishmania mexicana (strain MHOM/GT/2001/U1103) OX=929439 GN=LMXM_18_1090 PE=3 SV=1	Phosphodiesterase	E9ARP6_LEIMU	E9ARP6_LEIMU	71 kDa	10	6	0	10	4	1	3	5	0
57	Putative casein kinase I OS=Leishmania mexicana (strain MHOM/GT/2001/U1103) OX=929439 GN=LMXM_25_1580 PE=4 SV=1	Putative casein kinase I	E9AXN8_LEIMU	E9AXN8_LEIMU	59 kDa	6	7	0	8	7	4	6	9	0
58	Mitochondrial processing peptidase, beta subunit,putative,metallo-peptidase, Clan ME, Family M16 OS=Leishmania mexicana (strain MHOM/GT/2001/U1103) OX=929439 GN=LMXM_34_1380 PE=4 SV=1	Mitochondrial processing peptidase, beta subunit,putative,metallo-peptidase, Clan ME, Family M16	E9B617_LEIMU	E9B617_LEIMU	55 kDa	7	3	7	3	2	3	5	2	7
59	Dipeptidyl peptidase 3 OS=Leishmania mexicana (strain MHOM/GT/2001/U1103) OX=929439 GN=LMXM_05_0960 PE=3 SV=1	Dipeptidyl peptidase 3	E9AKK2_LEIMU	E9AKK2_LEIMU	76 kDa	5	3	0	5	0	3	2	4	0
60	Adenosylhomocysteinase OS=Leishmania mexicana (strain MHOM/GT/2001/U1103) OX=929439 GN=LMXM_36_3910 PE=3 SV=1	Adenosylhomocysteinase	E9ATH3_LEIMU	E9ATH3_LEIMU	48 kDa	5	6	3	7	4	4	4	5	3
61	Transketolase OS=Leishmania mexicana (strain MHOM/GT/2001/U1103) OX=929439 GN=LMXM_24_2060 PE=3 SV=1	Transketolase	E9AX52_LEIMU (+1)	E9AX52_LEIMU	72 kDa	16	4	0	10	3	1	2	6	0
62	Putative ADP-ribosylation factor OS=Leishmania mexicana (strain MHOM/GT/2001/U1103) OX=929439 GN=LMXM_30_2790 PE=3 SV=1	Putative ADP-ribosylation factor	E9B278_LEIMU	E9B278_LEIMU	20 kDa	6	3	4	5	2	2	3	5	1
63	Putative ABC transporter OS=Leishmania mexicana (strain MHOM/GT/2001/U1103) OX=929439 GN=LMXM_11_1290 PE=4 SV=1	Putative ABC transporter	E9ANR6_LEIMU	E9ANR6_LEIMU	211 kDa	7	2	0	12	4	3	0	5	0
64	Putative heat shock protein DNAJ OS=Leishmania mexicana (strain MHOM/GT/2001/U1103) OX=929439 GN=LMXM_27_2400 PE=3 SV=1	Putative heat shock protein DNAJ	E9AZE9_LEIMU	E9AZE9_LEIMU	44 kDa	2	2	0	5	4	1	1	3	0
65	Acetyl-coenzyme A synthetase OS=Leishmania mexicana (strain MHOM/GT/2001/U1103) OX=929439 GN=LMXM_23_0710 PE=3 SV=1	Acetyl-coenzyme A synthetase	E9AW86_LEIMU	E9AW86_LEIMU	77 kDa	5	3	0	5	0	0	0	2	1
66	Transaldolase OS=Leishmania mexicana (strain MHOM/GT/2001/U1103) OX=929439 GN=LMXM_16_0760 PE=3 SV=1	Transaldolase	E9AQN5_LEIMU	E9AQN5_LEIMU	37 kDa	5	1	0	7	1	2	2	3	0
67	Cluster of 6-phosphogluconate dehydrogenase, decarboxylating OS=Leishmania mexicana (strain MHOM/GT/2001/U1103) OX=929439 GN=LMXM_34_3340 PE=3 SV=1 (E9B6L3_LEIMU)	6-phosphogluconate dehydrogenase, decarboxylating	E9B6L3_LEIMU [3]	E9B6L3_LEIMU	52 kDa	10	2	0	4	1	0	2	4	0
68	Putative polyubiquitin OS=Leishmania mexicana (strain MHOM/GT/2001/U1103) OX=929439 GN=LMXM_09_0891 PE=4 SV=1	Putative polyubiquitin	E9AMU1_LEIMU (+2)	E9AMU1_LEIMU	15 kDa	2	3	2	4	2	2	2	3	10
69	Proteasome subunit alpha type OS=Leishmania mexicana (strain MHOM/GT/2001/U1103) OX=929439 GN=LMXM_21_1700 PE=3 SV=1	Proteasome subunit alpha type	E9AVG6_LEIMU	E9AVG6_LEIMU	25 kDa	4	2	2	6	3	2	0	7	0
70	Phosphodiesterase OS=Leishmania mexicana (strain MHOM/GT/2001/U1103) OX=929439 GN=LMXM_08_29_2440 PE=3 SV=1	Phosphodiesterase	E9ALI0_LEIMU	E9ALI0_LEIMU	80 kDa	3	2	0	5	1	0	1	3	1
71	I/6 autoantigen-like protein OS=Leishmania mexicana (strain MHOM/GT/2001/U1103) OX=929439 GN=LMXM_22_1460 PE=4 SV=1	I/6 autoantigen-like protein	E9AVX8_LEIMU	E9AVX8_LEIMU	23 kDa	0	1	0	0	0	0	0	4	5
72	Trypanothione reductase OS=Leishmania mexicana (strain MHOM/GT/2001/U1103) OX=929439 GN=LMXM_05_0350 PE=3 SV=1	Trypanothione reductase	E9AKE1_LEIMU	E9AKE1_LEIMU	53 kDa	5	4	2	6	3	1	2	5	0
73	Proteasome regulatory non-ATP-ase subunit 5,putative OS=Leishmania mexicana (strain MHOM/GT/2001/U1103) OX=929439 GN=LMXM_21_0760 PE=4 SV=1	Proteasome regulatory non-ATP-ase subunit 5,putative	E9AV44_LEIMU	E9AV44_LEIMU	54 kDa	4	5	0	9	1	0	0	6	0
74	3'-nucleotidase/nuclease OS=Leishmania mexicana OX=5665 GN=3'NT/NU PE=4 SV=1	3'-nucleotidase/nuclease	Q9GNZ4_LEIME	Q9GNZ4_LEIME	42 kDa	0	1	4	3	1	0	2	0	2
75	Superoxide dismutase OS=Leishmania mexicana (strain MHOM/GT/2001/U1103) OX=929439 GN=LMXM_31_1820 PE=3 SV=1	Superoxide dismutase	E9B2V9_LEIMU	E9B2V9_LEIMU	22 kDa	8	5	4	4	5	4	1	2	3
76	Putative ecotin OS=Leishmania mexicana (strain MHOM/GT/2001/U1103) OX=929439 GN=LMXM_15_0300 PE=4 SV=1	Putative ecotin	E9AQ32_LEIMU	E9AQ32_LEIMU	16 kDa	8	3	0	4	0	0	1	1	0
77	Serine/threonine-protein phosphatase OS=Leishmania mexicana (strain MHOM/GT/2001/U1103) OX=929439 GN=LMXM_05_0100 PE=3 SV=1	Serine/threonine-protein phosphatase	E9AKB4_LEIMU	E9AKB4_LEIMU	72 kDa	7	4	3	7	4	2	5	5	0
78	S-adenosylmethionine synthase OS=Leishmania mexicana (strain MHOM/GT/2001/U1103) OX=929439 GN=LMXM_29_3500 PE=3 SV=1	S-adenosylmethionine synthase	E9B1C6_LEIMU	E9B1C6_LEIMU	43 kDa	4	5	3	3	1	2	2	4	1
79	Putative adenosine kinase OS=Leishmania mexicana (strain MHOM/GT/2001/U1103) OX=929439 GN=LMXM_29_0880 PE=4 SV=1	Putative adenosine kinase	E9B0L7_LEIMU	E9B0L7_LEIMU	37 kDa	4	4	6	5	5	3	4	5	0
80	Surface antigen-like protein OS=Leishmania mexicana (strain MHOM/GT/2001/U1103) OX=929439 GN=LMXM_04_0200 PE=4 SV=1	Surface antigen-like protein	E9AK02_LEIMU	E9AK02_LEIMU	18 kDa	4	3	0	2	2	2	4	4	0
81	Putative paraflagellar rod protein OS=Leishmania mexicana (strain MHOM/GT/2001/U1103) OX=929439 GN=LMXM_05_0920 PE=4 SV=1	Putative paraflagellar rod protein	E9AKJ8_LEIMU	E9AKJ8_LEIMU	117 kDa	3	2	0	10	2	1	1	6	0
82	Putative calpain-like cysteine peptidase (Putative cysteine peptidase, clan ca, family c2) OS=Leishmania mexicana (strain MHOM/GT/2001/U1103) OX=929439 GN=LMXM_14_0850 PE=4 SV=1	Putative calpain-like cysteine peptidase (Putative cysteine peptidase, clan ca, family c2)	E9APT0_LEIMU	E9APT0_LEIMU	13 kDa	9	2	1	6	2	4	4	7	1
83	Putative ADP-ribosylation factor-like (Putative small gtpase) OS=Leishmania mexicana (strain MHOM/GT/2001/U1103) OX=929439 GN=LMXM_16_1380 PE=3 SV=1	Putative ADP-ribosylation factor-like (Putative small gtpase)	E9AQU9_LEIMU	E9AQU9_LEIMU	20 kDa	4	2	0	8	0	1	2	4	2
84	Alanine--tRNA ligase OS=Leishmania mexicana (strain MHOM/GT/2001/U1103) OX=929439 GN=LMXM_22_1540 PE=3 SV=1	Alanine--tRNA ligase	E9AVY6_LEIMU	E9AVY6_LEIMU	106 kDa	3	1	0	3	0	1	1	4	0
85	Putative GTP-binding protein OS=Leishmania mexicana (strain MHOM/GT/2001/U1103) OX=929439 GN=LMXM_08_29_2200 PE=3 SV=1	Putative GTP-binding protein	E9ALK3_LEIMU	E9ALK3_LEIMU	77 kDa	4	2	2	2	0	4	2	0	0
86	Putative small GTP-binding protein Rab11 OS=Leishmania mexicana (strain MHOM/GT/2001/U1103) OX=929439 GN=LMXM_10_0910 PE=4 SV=1	Putative small GTP-binding protein Rab11	E9ANA1_LEIMU	E9ANA1_LEIMU	23 kDa	3	2	2	6	0	2	1	4	2
87	Kinesin-like protein OS=Leishmania mexicana (strain MHOM/GT/2001/U1103) OX=929439 GN=LMXM_19_0260 PE=3 SV=1	Kinesin-like protein	E9ARX7_LEIMU	E9ARX7_LEIMU	94 kDa	1	1	2	1	1	3	2	4	0
88	Tryparedoxin OS=Leishmania mexicana (strain MHOM/GT/2001/U1103) OX=929439 GN=LMXM_08_29_1160 PE=4 SV=1	Tryparedoxin	E9ALV7_LEIMU	E9ALV7_LEIMU	17 kDa	5	2	0	2	2	1	0	1	0
89	Putative surface protein amastin OS=Leishmania mexicana (strain MHOM/GT/2001/U1103) OX=929439 GN=LMXM_29_0850 PE=4 SV=1	Putative surface protein amastin	E9B0L4_LEIMU (+1)	E9B0L4_LEIMU	21 kDa	2	6	2	1	3	4	0	3	4
90	Putative glucose-regulated protein 78 OS=Leishmania mexicana (strain MHOM/GT/2001/U1103) OX=929439 GN=LMXM_28_1200 PE=3 SV=1	Putative glucose-regulated protein 78	E9AZT9_LEIMU	E9AZT9_LEIMU	72 kDa	5	3	0	2	2	1	6	0	1
91	Rab GDP dissociation inhibitor OS=Leishmania mexicana (strain MHOM/GT/2001/U1103) OX=929439 GN=LMXM_08_29_2160 PE=3 SV=1	Rab GDP dissociation inhibitor	E9ALK7_LEIMU	E9ALK7_LEIMU	50 kDa	5	0	0	4	0	0	0	6	0
92	Putative peptidyl dipeptidase OS=Leishmania mexicana (strain MHOM/GT/2001/U1103) OX=929439 GN=LMXM_02_0740 PE=3 SV=1	Putative peptidyl dipeptidase	E9AJN6_LEIMU	E9AJN6_LEIMU	77 kDa	3	0	0	3	1	1	0	2	0
93	Protein tyrosine phosphatase-like protein OS=Leishmania mexicana (strain MHOM/GT/2001/U1103) OX=929439 GN=LMXM_16_0230 PE=4 SV=1	Protein tyrosine phosphatase-like protein	E9AQI0_LEIMU	E9AQI0_LEIMU	19 kDa	1	4	0	2	1	0	1	2	2
94	Proteasome subunit alpha type OS=Leishmania mexicana (strain MHOM/GT/2001/U1103) OX=929439 GN=LMXM_21_1830 PE=3 SV=1	Proteasome subunit alpha type	E9AVH9_LEIMU	E9AVH9_LEIMU	27 kDa	5	3	2	8	2	2	2	8	0
95	Glycosomal phosphoenolpyruvate carboxykinase,putative OS=Leishmania mexicana (strain MHOM/GT/2001/U1103) OX=929439 GN=LMXM_27_1805 PE=3 SV=1	Glycosomal phosphoenolpyruvate carboxykinase,putative	E9AZ81_LEIMU (+1)	E9AZ81_LEIMU	58 kDa	6	0	0	4	2	0	3	4	3
96	Putative aminopeptidase P OS=Leishmania mexicana (strain MHOM/GT/2001/U1103) OX=929439 GN=LMXM_34_2350 PE=3 SV=1	Putative aminopeptidase P	E9B6B5_LEIMU	E9B6B5_LEIMU	54 kDa	6	0	1	2	0	0	2	3	1
97	Cluster of Histone H2A OS=Leishmania mexicana (strain MHOM/GT/2001/U1103) OX=929439 GN=LMXM_21_0920 PE=3 SV=1 (E9AV77_LEIMU)	Histone H2A	E9AV77_LEIMU [2]	E9AV77_LEIMU	14 kDa	2	0	1	4	4	3	1	0	4
98	Phosphoglycerate kinase OS=Leishmania mexicana (strain MHOM/GT/2001/U1103) OX=929439 GN=LMXM_20_0100 PE=3 SV=1	Phosphoglycerate kinase	E9AUF0_LEIMU	E9AUF0_LEIMU	52 kDa	4	1	0	1	0	2	0	5	1
99	Putative dynein heavy chain OS=Leishmania mexicana (strain MHOM/GT/2001/U1103) OX=929439 GN=LMXM_25_0980 PE=4 SV=1	Putative dynein heavy chain	E9AXH6_LEIMU	E9AXH6_LEIMU	537 kDa	4	0	0	12	0	0	0	4	0
100	Serine/threonine-protein phosphatase OS=Leishmania mexicana (strain MHOM/GT/2001/U1103) OX=929439 GN=LMXM_12_0660 PE=3 SV=1	Serine/threonine-protein phosphatase	E9ANZ3_LEIMU	E9ANZ3_LEIMU	109 kDa	5	5	1	2	0	2	0	5	0
101	Putative 40S ribosomal protein S4 OS=Leishmania mexicana (strain MHOM/GT/2001/U1103) OX=929439 GN=LMXM_13_1220 PE=3 SV=1	Putative 40S ribosomal protein S4	E9APE6_LEIMU	E9APE6_LEIMU	47 kDa	0	0	3	10	5	4	2	0	1
102	Putative small GTP-binding protein Rab1 OS=Leishmania mexicana (strain MHOM/GT/2001/U1103) OX=929439 GN=LMXM_27_0760 PE=4 SV=1	Putative small GTP-binding protein Rab1	E9AYX8_LEIMU	E9AYX8_LEIMU	22 kDa	5	2	0	4	2	1	1	2	2
103	Putative long-chain-fatty-acid-CoA ligase OS=Leishmania mexicana (strain MHOM/GT/2001/U1103) OX=929439 GN=LMXM_01_0490 PE=4 SV=1	Putative long-chain-fatty-acid-CoA ligase	E9AJD6_LEIMU	E9AJD6_LEIMU	77 kDa	6	3	0	2	3	1	0	4	3
104	GDP-mannose pyrophosphorylase OS=Leishmania mexicana OX=5665 GN=exgmp PE=4 SV=1	GDP-mannose pyrophosphorylase	Q9BLW4_LEIME	Q9BLW4_LEIME	41 kDa	8	4	0	3	3	2	1	3	1
105	Putative ef-hand protein 5 OS=Leishmania mexicana (strain MHOM/GT/2001/U1103) OX=929439 GN=LMXM_09_0900 PE=4 SV=1	Putative ef-hand protein 5	E9AMU2_LEIMU	E9AMU2_LEIMU	21 kDa	4	4	0	4	1	1	0	5	0
106	Putative thimet oligopeptidase (Metallo-peptidase, clan ma(E), family m3) OS=Leishmania mexicana (strain MHOM/GT/2001/U1103) OX=929439 GN=LMXM_26_1570 PE=3 SV=1	Putative thimet oligopeptidase (Metallo-peptidase, clan ma(E), family m3)	E9AYD6_LEIMU	E9AYD6_LEIMU	77 kDa	6	2	0	8	1	0	0	2	0
107	Proteasome regulatory non-ATP-ase subunit 2,putative OS=Leishmania mexicana (strain MHOM/GT/2001/U1103) OX=929439 GN=LMXM_28_1730 PE=3 SV=1	Proteasome regulatory non-ATP-ase subunit 2,putative	E9AZZ2_LEIMU	E9AZZ2_LEIMU	108 kDa	5	0	0	6	1	0	0	3	0
108	Putative adenylate kinase OS=Leishmania mexicana (strain MHOM/GT/2001/U1103) OX=929439 GN=LMXM_33_0110 PE=3 SV=1	Putative adenylate kinase	E9B4H8_LEIMU	E9B4H8_LEIMU	25 kDa	3	2	1	4	0	2	4	2	0
109	Proteasome subunit beta OS=Leishmania mexicana (strain MHOM/GT/2001/U1103) OX=929439 GN=LMXM_33_4340 PE=3 SV=1	Proteasome subunit beta	E9B5M9_LEIMU	E9B5M9_LEIMU	25 kDa	5	4	2	3	2	2	0	2	0
110	Putative Qc-SNARE protein OS=Leishmania mexicana (strain MHOM/GT/2001/U1103) OX=929439 GN=LMXM_08_0030 PE=4 SV=1	Putative Qc-SNARE protein	E9AM81_LEIMU	E9AM81_LEIMU	24 kDa	3	2	3	2	1	4	2	2	0
111	Putative dynein heavy chain OS=Leishmania mexicana (strain MHOM/GT/2001/U1103) OX=929439 GN=LMXM_13_1650 PE=4 SV=1	Putative dynein heavy chain	E9API9_LEIMU	E9API9_LEIMU	530 kDa	1	0	0	3	1	0	0	3	0
112	Malic enzyme OS=Leishmania mexicana (strain MHOM/GT/2001/U1103) OX=929439 GN=LMXM_24_0761 PE=3 SV=1	Malic enzyme	E9AWR7_LEIMU	E9AWR7_LEIMU	63 kDa	6	1	0	5	1	1	0	1	0
113	Putative fatty acyl CoA syntetase 1 OS=Leishmania mexicana (strain MHOM/GT/2001/U1103) OX=929439 GN=LMXM_01_0470 PE=4 SV=1	Putative fatty acyl CoA syntetase 1	E9AJD4_LEIMU	E9AJD4_LEIMU	77 kDa	3	3	2	1	0	1	0	1	0
114	Cluster of Putative proteophosphoglycan ppg3 (Fragment) OS=Leishmania mexicana (strain MHOM/GT/2001/U1103) OX=929439 GN=LMXM_34_0500 PE=4 SV=1 (E9B5T5_LEIMU)	Putative proteophosphoglycan ppg3 (Fragment)	E9B5T5_LEIMU [2]	E9B5T5_LEIMU	120 kDa	1	2	0	6	2	2	3	6	2
115	Putative 3'-nucleotidase/nuclease OS=Leishmania mexicana (strain MHOM/GT/2001/U1103) OX=929439 GN=LMXM_12_0400 PE=4 SV=1	Putative 3'-nucleotidase/nuclease	E9ANW7_LEIMU	E9ANW7_LEIMU	41 kDa	0	3	1	4	1	2	1	2	1
116	Putative rab1 small GTP-binding protein OS=Leishmania mexicana (strain MHOM/GT/2001/U1103) OX=929439 GN=LMXM_10_1160 PE=4 SV=1	Putative rab1 small GTP-binding protein	E9ANC6_LEIMU	E9ANC6_LEIMU	25 kDa	1	3	0	1	0	1	2	0	2
117	Proteasome regulatory non-ATPase subunit,putative OS=Leishmania mexicana (strain MHOM/GT/2001/U1103) OX=929439 GN=LMXM_08_29_0120 PE=4 SV=1	Proteasome regulatory non-ATPase subunit,putative	E9AM67_LEIMU	E9AM67_LEIMU	99 kDa	1	0	0	4	2	0	0	1	0
118	Putative paraflagellar rod protein 1D OS=Leishmania mexicana (strain MHOM/GT/2001/U1103) OX=929439 GN=LMXM_08_29_1760 PE=4 SV=1	Putative paraflagellar rod protein 1D	E9ALP7_LEIMU (+1)	E9ALP7_LEIMU	69 kDa	4	2	4	4	3	2	2	2	0
119	Putative 60S ribosomal protein L10 OS=Leishmania mexicana (strain MHOM/GT/2001/U1103) OX=929439 GN=LMXM_04_0750 PE=4 SV=1	Putative 60S ribosomal protein L10	E9AK58_LEIMU	E9AK58_LEIMU	25 kDa	0	0	0	4	0	1	0	0	0
120	Cluster of Histone H2B OS=Leishmania mexicana (strain MHOM/GT/2001/U1103) OX=929439 GN=LMXM_17_1220 PE=3 SV=1 (E9AR94_LEIMU)	Histone H2B	E9AR94_LEIMU [3]	E9AR94_LEIMU	12 kDa	1	0	3	1	2	6	2	0	5
121	Putative sarcoplasmic reticulum glycoprotein OS=Leishmania mexicana (strain MHOM/GT/2001/U1103) OX=929439 GN=LMXM_19_0280 PE=3 SV=1	Putative sarcoplasmic reticulum glycoprotein	E9ARX9_LEIMU	E9ARX9_LEIMU	69 kDa	4	1	0	4	1	0	0	0	0
122	Putative endoribonuclease L-PSP (Pb5) OS=Leishmania mexicana (strain MHOM/GT/2001/U1103) OX=929439 GN=LMXM_23_0200 PE=4 SV=1	Putative endoribonuclease L-PSP (Pb5)	E9AW21_LEIMU	E9AW21_LEIMU	17 kDa	2	0	2	2	1	2	0	2	0
123	Putative isoleucyl-tRNA synthetase OS=Leishmania mexicana (strain MHOM/GT/2001/U1103) OX=929439 GN=LMXM_36_5620 PE=3 SV=1	Putative isoleucyl-tRNA synthetase	E9ATZ6_LEIMU	E9ATZ6_LEIMU	126 kDa	1	2	2	1	0	2	0	2	1
124	Putative calpain-like cysteine peptidase OS=Leishmania mexicana (strain MHOM/GT/2001/U1103) OX=929439 GN=LMXM_30_0390 PE=3 SV=1	Putative calpain-like cysteine peptidase	E9B1J0_LEIMU	E9B1J0_LEIMU	89 kDa	0	0	0	3	1	0	0	1	0
125	Proteasome regulatory non-ATPase subunit 6,putative OS=Leishmania mexicana (strain MHOM/GT/2001/U1103) OX=929439 GN=LMXM_02_0370 PE=4 SV=1	Proteasome regulatory non-ATPase subunit 6,putative	E9AJK0_LEIMU	E9AJK0_LEIMU	59 kDa	3	2	0	4	2	1	0	2	0
126	Putative dual specificity protein phosphatase OS=Leishmania mexicana (strain MHOM/GT/2001/U1103) OX=929439 GN=LMXM_33_2190 PE=4 SV=1	Putative dual specificity protein phosphatase	E9B505_LEIMU	E9B505_LEIMU	153 kDa	5	0	0	5	0	0	0	5	0
127	Aminopeptidase OS=Leishmania mexicana (strain MHOM/GT/2001/U1103) OX=929439 GN=LMXM_08_29_2240 PE=3 SV=1	Aminopeptidase	E9ALJ9_LEIMU	E9ALJ9_LEIMU	96 kDa	4	2	0	2	2	1	0	4	0
128	Putative trypanothione synthetase OS=Leishmania mexicana (strain MHOM/GT/2001/U1103) OX=929439 GN=LMXM_27_1870 PE=4 SV=1	Putative trypanothione synthetase	E9AZ89_LEIMU	E9AZ89_LEIMU	74 kDa	3	2	1	1	2	0	0	4	0
129	Phosphotransferase OS=Leishmania mexicana (strain MHOM/GT/2001/U1103) OX=929439 GN=LMXM_21_0250 PE=3 SV=1	Phosphotransferase	E9AUZ2_LEIMU (+2)	E9AUZ2_LEIMU	52 kDa	8	0	0	4	0	0	0	4	0
130	Putative major vault protein OS=Leishmania mexicana (strain MHOM/GT/2001/U1103) OX=929439 GN=LMXM_05_0060 PE=4 SV=1	Putative major vault protein	E9AKB0_LEIMU	E9AKB0_LEIMU	93 kDa	3	4	3	1	0	3	0	0	1
131	Putative surface antigen (Fragment) OS=Leishmania mexicana (strain MHOM/GT/2001/U1103) OX=929439 GN=LMXM_12_0860 PE=4 SV=1	Putative surface antigen (Fragment)	E9ANZ9_LEIMU (+1)	E9ANZ9_LEIMU	74 kDa	2	2	2	2	2	2	2	2	3
132	ATP-dependent 6-phosphofructokinase OS=Leishmania mexicana (strain MHOM/GT/2001/U1103) OX=929439 GN=pfk PE=3 SV=1	ATP-dependent 6-phosphofructokinase	E9ALH3_LEIMU	E9ALH3_LEIMU	54 kDa	4	0	0	4	2	0	1	4	0
133	Putative serine/threonine-protein kinase OS=Leishmania mexicana (strain MHOM/GT/2001/U1103) OX=929439 GN=LMXM_30_2960 PE=3 SV=1	Putative serine/threonine-protein kinase	E9B296_LEIMU	E9B296_LEIMU	50 kDa	4	1	0	5	1	1	1	5	0
134	Putative Gim5A protein (Glycosomal membrane protein) OS=Leishmania mexicana (strain MHOM/GT/2001/U1103) OX=929439 GN=LMXM_34_3700 PE=4 SV=1	Putative Gim5A protein (Glycosomal membrane protein)	E9B6P8_LEIMU	E9B6P8_LEIMU	25 kDa	4	0	0	3	0	0	0	0	0
135	Putative long chain fatty Acyl CoA synthetase OS=Leishmania mexicana (strain MHOM/GT/2001/U1103) OX=929439 GN=LMXM_03_0230 PE=4 SV=1	Putative long chain fatty Acyl CoA synthetase	E9AJQ8_LEIMU	E9AJQ8_LEIMU	74 kDa	1	2	0	2	2	2	1	4	0
136	Putative peptidyl-prolyl cis-trans isomerase (Cyclophilin-40) OS=Leishmania mexicana (strain MHOM/GT/2001/U1103) OX=929439 GN=LMXM_34_4770 PE=4 SV=1	Putative peptidyl-prolyl cis-trans isomerase (Cyclophilin-40)	E9B705_LEIMU	E9B705_LEIMU	39 kDa	3	4	1	3	0	2	0	2	0
137	Universal minicircle sequence binding protein,putative OS=Leishmania mexicana (strain MHOM/GT/2001/U1103) OX=929439 GN=LMXM_36_1610 PE=4 SV=1	Universal minicircle sequence binding protein,putative	E9AST2_LEIMU	E9AST2_LEIMU	13 kDa	0	0	0	0	1	0	0	2	2
138	Putative 5-methyltetrahydropteroyltriglutamate--homocyst ei nemethyltransferase OS=Leishmania mexicana (strain MHOM/GT/2001/U1103) OX=929439 GN=LMXM_30_0010 PE=3 SV=1	Putative 5-methyltetrahydropteroyltriglutamate--homocyst ei nemethyltransferase	E9B1E9_LEIMU	E9B1E9_LEIMU	86 kDa	5	0	1	0	0	0	0	0	0
139	Putative 60S ribosomal protein L13 OS=Leishmania mexicana (strain MHOM/GT/2001/U1103) OX=929439 GN=LMXM_08_29_2460 PE=3 SV=1	Putative 60S ribosomal protein L13	E9ALH7_LEIMU	E9ALH7_LEIMU	25 kDa	0	0	2	6	3	1	2	0	0
140	Putative aspartyl-tRNA synthetase OS=Leishmania mexicana (strain MHOM/GT/2001/U1103) OX=929439 GN=LMXM_29_0460 PE=3 SV=1	Putative aspartyl-tRNA synthetase	E9B0H1_LEIMU	E9B0H1_LEIMU	62 kDa	2	0	0	1	0	0	0	0	0
141	Autophagy-related protein OS=Leishmania mexicana (strain MHOM/GT/2001/U1103) OX=929439 GN=LMXM_19_0820 PE=3 SV=1	Autophagy-related protein	E9AS34_LEIMU (+2)	E9AS34_LEIMU	12 kDa	0	1	0	2	1	0	1	3	1
142	Putative 60S ribosomal protein L21 OS=Leishmania mexicana (strain MHOM/GT/2001/U1103) OX=929439 GN=LMXM_16_0460 PE=4 SV=1	Putative 60S ribosomal protein L21	E9AQK4_LEIMU	E9AQK4_LEIMU	18 kDa	0	2	3	2	4	4	2	0	1
143	Proteasome endopeptidase complex OS=Leishmania mexicana (strain MHOM/GT/2001/U1103) OX=929439 GN=LMXM_27_0190 PE=3 SV=1	Proteasome endopeptidase complex	E9AYS1_LEIMU	E9AYS1_LEIMU	26 kDa	2	0	0	4	0	0	0	3	1
144	D-3-phosphoglycerate dehydrogenase-like protein OS=Leishmania mexicana (strain MHOM/GT/2001/U1103) OX=929439 GN=LMXM_03_0030 PE=3 SV=1	D-3-phosphoglycerate dehydrogenase-like protein	E9AJN9_LEIMU	E9AJN9_LEIMU	44 kDa	2	2	0	3	0	2	1	2	0
145	Putative small GTP-binding protein Rab28 OS=Leishmania mexicana (strain MHOM/GT/2001/U1103) OX=929439 GN=LMXM_29_1710 PE=4 SV=1	Putative small GTP-binding protein Rab28	E9B0U3_LEIMU	E9B0U3_LEIMU	26 kDa	1	0	0	3	2	1	2	4	0
146	D-lactate dehydrogenase-like protein OS=Leishmania mexicana (strain MHOM/GT/2001/U1103) OX=929439 GN=LMXM_27_2020 PE=4 SV=1	D-lactate dehydrogenase-like protein	E9AZA6_LEIMU	E9AZA6_LEIMU	53 kDa	4	1	0	2	0	1	1	0	0
147	Putative kinesin K39 OS=Leishmania mexicana (strain MHOM/GT/2001/U1103) OX=929439 GN=LMXM_14_1100 PE=3 SV=1	Putative kinesin K39	E9APV6_LEIMU	E9APV6_LEIMU	536 kDa	6	4	2	3	0	0	2	5	2
148	Miltefosine transporter beta subunit OS=Leishmania amazonensis OX=5659 PE=3 SV=1	Miltefosine transporter beta subunit	A0A075DN10_LEIAM (+1)	A0A075DN10_LEIAM	40 kDa	3	3	2	2	0	2	2	2	0
149	Autophagy-related protein OS=Leishmania mexicana (strain MHOM/GT/2001/U1103) OX=929439 GN=LMXM_19_0870 PE=3 SV=1	Autophagy-related protein	E9AS40_LEIMU	E9AS40_LEIMU	15 kDa	2	2	0	3	1	3	1	4	0
150	Putative transmembrane amino acid transporter OS=Leishmania mexicana (strain MHOM/GT/2001/U1103) OX=929439 GN=LMXM_07_1160 PE=4 SV=1	Putative transmembrane amino acid transporter	E9ALD5_LEIMU	E9ALD5_LEIMU	54 kDa	0	1	0	0	1	0	0	0	2
151	p-glycoprotein-like protein (Abc transporter-like protein) (Multidrug resistance protein-like protein) OS=Leishmania mexicana (strain MHOM/GT/2001/U1103) OX=929439 GN=LMXM_26_2670 PE=4 SV=1	p-glycoprotein-like protein (Abc transporter-like protein) (Multidrug resistance protein-like protein)	E9AYP8_LEIMU	E9AYP8_LEIMU	140 kDa	0	0	0	4	1	0	0	1	0
152	Putative serine/threonine protein kinase OS=Leishmania mexicana (strain MHOM/GT/2001/U1103) OX=929439 GN=LMXM_31_0810 PE=4 SV=1	Putative serine/threonine protein kinase	E9B2K5_LEIMU	E9B2K5_LEIMU	149 kDa	1	0	0	6	0	0	0	0	0
153	ADP-ribosylation factor-like protein OS=Leishmania mexicana (strain MHOM/GT/2001/U1103) OX=929439 GN=LMXM_29_2370 PE=3 SV=1	ADP-ribosylation factor-like protein	E9B110_LEIMU	E9B110_LEIMU	20 kDa	3	1	0	3	0	0	0	1	0
154	Histone H4 OS=Leishmania mexicana (strain MHOM/GT/2001/U1103) OX=929439 GN=LMXM_25_2450 PE=3 SV=1	Histone H4	E9ASB9_LEIMU	E9ASB9_LEIMU	11 kDa	3	3	2	5	4	5	4	1	6
155	Biotin/lipoate protein ligase-like protein OS=Leishmania mexicana (strain MHOM/GT/2001/U1103) OX=929439 GN=LMXM_30_1070 PE=4 SV=1	Biotin/lipoate protein ligase-like protein	E9B1Q4_LEIMU	E9B1Q4_LEIMU	28 kDa	4	1	0	2	0	0	0	1	0
156	Putative 60S ribosomal protein L13a OS=Leishmania mexicana (strain MHOM/GT/2001/U1103) OX=929439 GN=LMXM_15_0200 PE=3 SV=1	Putative 60S ribosomal protein L13a	E9AQ19_LEIMU	E9AQ19_LEIMU	26 kDa	0	0	0	3	3	1	2	0	0
157	Putative nucleoside transporter 1 OS=Leishmania mexicana (strain MHOM/GT/2001/U1103) OX=929439 GN=LMXM_15_1240 PE=4 SV=1	Putative nucleoside transporter 1	E9AQB6_LEIMU	E9AQB6_LEIMU	54 kDa	1	2	4	0	3	2	2	0	0
158	Putative aminopeptidase (Metallo-peptidase, clan mf, family m17) OS=Leishmania mexicana (strain MHOM/GT/2001/U1103) OX=929439 GN=LMXM_11_0630 PE=4 SV=1	Putative aminopeptidase (Metallo-peptidase, clan mf, family m17)	E9ANK8_LEIMU	E9ANK8_LEIMU	57 kDa	5	3	2	0	0	1	0	2	0
159	Histone H4 OS=Leishmania mexicana (strain MHOM/GT/2001/U1103) OX=929439 GN=LMXM_06_0010 PE=3 SV=1	Histone H4	E9AKM9_LEIMU	E9AKM9_LEIMU	11 kDa	3	3	3	5	3	4	4	3	3
160	Transmembrane 9 superfamily member OS=Leishmania mexicana (strain MHOM/GT/2001/U1103) OX=929439 GN=LMXM_33_3660 PE=3 SV=1	Transmembrane 9 superfamily member	E9B5F7_LEIMU	E9B5F7_LEIMU	71 kDa	6	2	1	0	0	0	0	2	0
161	Receptor-type adenylate cyclase a-like protein OS=Leishmania mexicana (strain MHOM/GT/2001/U1103) OX=929439 GN=LMXM_36_3180 PE=4 SV=1	Receptor-type adenylate cyclase a-like protein	E9AT96_LEIMU	E9AT96_LEIMU	152 kDa	0	1	0	1	0	2	1	2	0
162	Putative ABC transporter OS=Leishmania mexicana (strain MHOM/GT/2001/U1103) OX=929439 GN=LMXM_11_1270 PE=4 SV=1	Putative ABC transporter	E9ANR4_LEIMU	E9ANR4_LEIMU	200 kDa	6	0	0	7	0	0	1	6	0
163	40S ribosomal protein S6 OS=Leishmania mexicana (strain MHOM/GT/2001/U1103) OX=929439 GN=LMXM_21_1780 PE=3 SV=1	40S ribosomal protein S6	E9AVH4_LEIMU	E9AVH4_LEIMU	28 kDa	0	0	3	3	1	2	2	0	0
164	40S ribosomal protein S24 OS=Leishmania mexicana (strain MHOM/GT/2001/U1103) OX=929439 GN=LMXM_36_2860 PE=3 SV=1	40S ribosomal protein S24	E9AT64_LEIMU	E9AT64_LEIMU	16 kDa	0	0	1	1	2	2	0	0	0
165	40S ribosomal protein S8 OS=Leishmania mexicana (strain MHOM/GT/2001/U1103) OX=929439 GN=LMXM_24_2070 PE=3 SV=1	40S ribosomal protein S8	E9AX53_LEIMU	E9AX53_LEIMU	25 kDa	0	0	0	4	1	2	3	0	0
166	Putative carboxypeptidase OS=Leishmania mexicana (strain MHOM/GT/2001/U1103) OX=929439 GN=LMXM_32_2540 PE=4 SV=1	Putative carboxypeptidase	E9B493_LEIMU	E9B493_LEIMU	57 kDa	2	0	0	0	0	0	0	0	0
167	Mitochondrial processing peptidase alpha subunit,putative (Metallo-peptidase, clan me, family m16) OS=Leishmania mexicana (strain MHOM/GT/2001/U1103) OX=929439 GN=LMXM_13_0870 PE=4 SV=1	Mitochondrial processing peptidase alpha subunit,putative (Metallo-peptidase, clan me, family m16)	E9APB1_LEIMU	E9APB1_LEIMU	58 kDa	2	1	0	2	0	0	3	0	1
168	Phosphodiesterase OS=Leishmania mexicana (strain MHOM/GT/2001/U1103) OX=929439 GN=LMXM_15_1480 PE=3 SV=1	Phosphodiesterase	E9AQE4_LEIMU	E9AQE4_LEIMU	103 kDa	1	0	0	2	1	0	0	0	0
169	Fructose-bisphosphate aldolase OS=Leishmania mexicana (strain MHOM/GT/2001/U1103) OX=929439 GN=LMXM_36_1260 PE=3 SV=1	Fructose-bisphosphate aldolase	E9ASP6_LEIMU	E9ASP6_LEIMU	41 kDa	2	0	0	0	0	0	0	0	0
170	Phosphatidylinositol-4-phosphate 5-kinase-like protein OS=Leishmania mexicana (strain MHOM/GT/2001/U1103) OX=929439 GN=LMXM_36_0370 PE=4 SV=1	Phosphatidylinositol-4-phosphate 5-kinase-like protein	E9ASF4_LEIMU	E9ASF4_LEIMU	51 kDa	2	0	0	0	1	0	0	1	0
171	Proteasome subunit beta type OS=Leishmania mexicana (strain MHOM/GT/2001/U1103) OX=929439 GN=LMXM_12_0030 PE=3 SV=1	Proteasome subunit beta type	E9ANS8_LEIMU	E9ANS8_LEIMU	31 kDa	2	0	0	3	0	1	0	1	0
172	Putative glycyl tRNA synthetase OS=Leishmania mexicana (strain MHOM/GT/2001/U1103) OX=929439 GN=LMXM_36_3840 PE=4 SV=1	Putative glycyl tRNA synthetase	E9ATG6_LEIMU	E9ATG6_LEIMU	70 kDa	1	1	0	2	0	1	0	0	0
173	Proteasome subunit alpha type OS=Leishmania mexicana (strain MHOM/GT/2001/U1103) OX=929439 GN=LMXM_36_1600 PE=3 SV=1	Proteasome subunit alpha type	E9AST1_LEIMU	E9AST1_LEIMU	30 kDa	4	0	0	1	0	0	0	2	0
174	Putative aminoacylase OS=Leishmania mexicana (strain MHOM/GT/2001/U1103) OX=929439 GN=LMXM_20_1570 PE=4 SV=1	Putative aminoacylase	E9AUV8_LEIMU	E9AUV8_LEIMU	43 kDa	3	0	0	1	0	0	0	3	0
175	Obg-like ATPase 1 OS=Leishmania mexicana (strain MHOM/GT/2001/U1103) OX=929439 GN=LMXM_27_2330 PE=3 SV=1	Obg-like ATPase 1	E9AZE0_LEIMU	E9AZE0_LEIMU	44 kDa	3	0	0	4	2	0	0	1	0
176	Serine hydroxymethyltransferase OS=Leishmania mexicana (strain MHOM/GT/2001/U1103) OX=929439 GN=LMXM_14_1320 PE=3 SV=1	Serine hydroxymethyltransferase	E9APY0_LEIMU	E9APY0_LEIMU	51 kDa	2	1	2	1	1	0	0	0	0
177	Amastin-like surface protein-like protein OS=Leishmania mexicana (strain MHOM/GT/2001/U1103) OX=929439 GN=LMXM_29_0870 PE=4 SV=1	Amastin-like surface protein-like protein	E9B0L6_LEIMU	E9B0L6_LEIMU	25 kDa	0	0	0	0	0	0	0	0	5
178	Stress-inducible protein STI1 homolog OS=Leishmania mexicana (strain MHOM/GT/2001/U1103) OX=929439 GN=LMXM_36_0070 PE=4 SV=1	Stress-inducible protein STI1 homolog	E9ASC5_LEIMU	E9ASC5_LEIMU	29 kDa	3	2	0	2	0	0	0	2	0
179	Putative 40S ribosomal protein L14 OS=Leishmania mexicana (strain MHOM/GT/2001/U1103) OX=929439 GN=LMXM_22_1520 PE=4 SV=1	Putative 40S ribosomal protein L14	E9AVY4_LEIMU	E9AVY4_LEIMU	20 kDa	0	0	0	3	2	3	0	0	1
180	Putative 40S ribosomal protein S15A OS=Leishmania mexicana (strain MHOM/GT/2001/U1103) OX=929439 GN=LMXM_08_29_1800 PE=3 SV=1	Putative 40S ribosomal protein S15A	E9ALP4_LEIMU	E9ALP4_LEIMU	15 kDa	1	0	1	1	0	1	3	1	0
181	Putative peptidase M20/M25/M40 OS=Leishmania mexicana (strain MHOM/GT/2001/U1103) OX=929439 GN=LMXM_32_1610 PE=4 SV=1	Putative peptidase M20/M25/M40	E9B3Z8_LEIMU	E9B3Z8_LEIMU	52 kDa	1	0	0	1	0	0	0	3	0
182	Cluster of Putative NADH-dependent fumarate reductase OS=Leishmania mexicana (strain MHOM/GT/2001/U1103) OX=929439 GN=LMXM_34_1180 PE=4 SV=1 (E9B5Z7_LEIMU)	Putative NADH-dependent fumarate reductase	E9B5Z7_LEIMU [2]	E9B5Z7_LEIMU	123 kDa	4	0	0	2	0	0	0	4	0
183	Putative asparagine synthetase a (Putative aspartate--ammonia ligase) OS=Leishmania mexicana (strain MHOM/GT/2001/U1103) OX=929439 GN=LMXM_26_0830 PE=4 SV=1	Putative asparagine synthetase a (Putative aspartate--ammonia ligase)	E9AY61_LEIMU	E9AY61_LEIMU	40 kDa	0	0	0	0	0	0	0	2	0
184	Phosphate transporter OS=Leishmania mexicana (strain MHOM/GT/2001/U1103) OX=929439 GN=LMXM_10_1300 PE=3 SV=1	Phosphate transporter	E9ANE4_LEIMU	E9ANE4_LEIMU	52 kDa	0	3	3	0	0	0	0	0	0
185	Ubiquitinyl hydrolase 1 OS=Leishmania mexicana (strain MHOM/GT/2001/U1103) OX=929439 GN=LMXM_08_29_2300 PE=3 SV=1	Ubiquitinyl hydrolase 1	E9ALJ4_LEIMU	E9ALJ4_LEIMU	81 kDa	1	0	0	3	0	0	0	1	0
186	NADH:flavin oxidoreductase/NADH oxidase,putative OS=Leishmania mexicana (strain MHOM/GT/2001/U1103) OX=929439 GN=LMXM_12_1130 PE=4 SV=1	NADH:flavin oxidoreductase/NADH oxidase,putative	E9AP13_LEIMU	E9AP13_LEIMU	41 kDa	2	0	0	2	0	1	0	2	0
187	Putative glucosamine-fructose-6-phosphate aminotransferase OS=Leishmania mexicana (strain MHOM/GT/2001/U1103) OX=929439 GN=LMXM_06_0950 PE=4 SV=1	Putative glucosamine-fructose-6-phosphate aminotransferase	E9AKX3_LEIMU	E9AKX3_LEIMU	73 kDa	0	0	0	3	0	0	0	2	0
188	Succinyl-diaminopimelate desuccinylase-like protein OS=Leishmania mexicana (strain MHOM/GT/2001/U1103) OX=929439 GN=LMXM_30_2020 PE=4 SV=1	Succinyl-diaminopimelate desuccinylase-like protein	E9B201_LEIMU	E9B201_LEIMU	51 kDa	2	0	0	1	0	0	0	2	0
189	Proteasome regulatory non-ATP-ase subunit 11,putative (19s proteasome regulatory subunit,metallo-peptidase, clan mp, family m67) OS=Leishmania mexicana (strain MHOM/GT/2001/U1103) OX=929439 GN=LMXM_33_0650 PE=4 SV=1	Proteasome regulatory non-ATP-ase subunit 11,putative (19s proteasome regulatory subunit,metallo-peptidase, clan mp, family m67)	E9B4N4_LEIMU	E9B4N4_LEIMU	35 kDa	2	0	0	4	0	0	0	0	0
190	Proteasome subunit beta type OS=Leishmania mexicana (strain MHOM/GT/2001/U1103) OX=929439 GN=LMXM_06_0140 PE=3 SV=1	Proteasome subunit beta type	E9AKP2_LEIMU	E9AKP2_LEIMU	28 kDa	2	0	0	2	0	0	0	0	0
191	Putative arginyl-tRNA synthetase OS=Leishmania mexicana (strain MHOM/GT/2001/U1103) OX=929439 GN=LMXM_27_1310 PE=3 SV=1	Putative arginyl-tRNA synthetase	E9AZ37_LEIMU	E9AZ37_LEIMU	78 kDa	3	0	0	2	0	0	0	0	0
192	Protein disulfide-isomerase OS=Leishmania mexicana (strain MHOM/GT/2001/U1103) OX=929439 GN=LMXM_36_6940 PE=3 SV=1	Protein disulfide-isomerase	E9AUD1_LEIMU	E9AUD1_LEIMU	52 kDa	2	0	0	0	0	0	0	0	0
193	Dihydroorotate dehydrogenase (fumarate) OS=Leishmania mexicana (strain MHOM/GT/2001/U1103) OX=929439 GN=LMXM_16_0530 PE=3 SV=1	Dihydroorotate dehydrogenase (fumarate)	E9AQL1_LEIMU	E9AQL1_LEIMU	34 kDa	4	0	0	2	0	0	0	1	0
194	Proteasome subunit alpha type OS=Leishmania mexicana (strain MHOM/GT/2001/U1103) OX=929439 GN=LMXM_14_0310 PE=3 SV=1	Proteasome subunit alpha type	E9APM4_LEIMU	E9APM4_LEIMU	32 kDa	0	1	0	0	0	1	0	2	0
195	Conserved TPR domain protein OS=Leishmania mexicana (strain MHOM/GT/2001/U1103) OX=929439 GN=LMXM_29_2740 PE=4 SV=1	Conserved TPR domain protein	E9B146_LEIMU	E9B146_LEIMU	45 kDa	0	0	0	3	0	0	0	0	0
196	Putative ubiquitin-activating enzyme e1 OS=Leishmania mexicana (strain MHOM/GT/2001/U1103) OX=929439 GN=LMXM_34_3060 PE=4 SV=1	Putative ubiquitin-activating enzyme e1	E9B6I5_LEIMU	E9B6I5_LEIMU	127 kDa	2	1	0	2	0	0	0	0	0
197	6-phosphogluconolactonase OS=Leishmania mexicana (strain MHOM/GT/2001/U1103) OX=929439 GN=LMXM_26_2700 PE=4 SV=1	6-phosphogluconolactonase	E9AYQ1_LEIMU	E9AYQ1_LEIMU	28 kDa	3	0	0	2	0	0	0	0	0
198	Putative phosphatase 2C OS=Leishmania mexicana (strain MHOM/GT/2001/U1103) OX=929439 GN=LMXM_29_0380 PE=4 SV=1	Putative phosphatase 2C	E9B0G2_LEIMU	E9B0G2_LEIMU	42 kDa	1	0	0	2	0	0	0	1	0
199	60S ribosomal protein L11 (L5, L16) OS=Leishmania mexicana (strain MHOM/GT/2001/U1103) OX=929439 GN=LMXM_04_0470 PE=3 SV=1	60S ribosomal protein L11 (L5, L16)	E9AK29_LEIMU	E9AK29_LEIMU	22 kDa	0	0	1	0	1	1	2	0	0
200	Putative cAMP-specific phosphodiesterase OS=Leishmania mexicana (strain MHOM/GT/2001/U1103) OX=929439 GN=LMXM_04_0030 PE=4 SV=1	Putative cAMP-specific phosphodiesterase	E9AJY5_LEIMU	E9AJY5_LEIMU	73 kDa	2	0	0	2	0	0	0	2	0
201	Putative 60S ribosomal protein L19 OS=Leishmania mexicana (strain MHOM/GT/2001/U1103) OX=929439 GN=LMXM_06_0410 PE=3 SV=1	Putative 60S ribosomal protein L19	E9AKR8_LEIMU	E9AKR8_LEIMU	28 kDa	0	0	0	2	1	0	0	0	0
202	Putative tyrosyl-tRNA synthetase OS=Leishmania mexicana (strain MHOM/GT/2001/U1103) OX=929439 GN=LMXM_14_1370 PE=4 SV=1	Putative tyrosyl-tRNA synthetase	E9APY5_LEIMU	E9APY5_LEIMU	75 kDa	3	0	0	2	0	0	0	1	0
203	Palmitoyltransferase OS=Leishmania mexicana (strain MHOM/GT/2001/U1103) OX=929439 GN=LMXM_23_1430 PE=3 SV=1	Palmitoyltransferase	E9AWG3_LEIMU	E9AWG3_LEIMU	49 kDa	4	0	0	0	0	0	0	1	0
204	Putative ATP-dependent Clp protease subunit, heat shock protein 100 (HSP100) OS=Leishmania mexicana (strain MHOM/GT/2001/U1103) OX=929439 GN=LMXM_08_29_1270 PE=3 SV=1	Putative ATP-dependent Clp protease subunit, heat shock protein 100 (HSP100)	E9ALU6_LEIMU	E9ALU6_LEIMU	97 kDa	4	0	0	0	0	0	0	0	0
205	Putative short chain dehydrogenase OS=Leishmania mexicana (strain MHOM/GT/2001/U1103) OX=929439 GN=LMXM_34_1220 PE=3 SV=1	Putative short chain dehydrogenase	E9B601_LEIMU	E9B601_LEIMU	25 kDa	2	0	0	0	0	0	0	0	0
206	S-methyl-5'-thioadenosine phosphorylase OS=Leishmania mexicana (strain MHOM/GT/2001/U1103) OX=929439 GN=LMXM_05_0830 PE=3 SV=1	S-methyl-5'-thioadenosine phosphorylase	E9AKI9_LEIMU	E9AKI9_LEIMU	33 kDa	0	0	2	0	0	0	0	0	0
207	Putative zinc transporter OS=Leishmania mexicana (strain MHOM/GT/2001/U1103) OX=929439 GN=LMXM_28_1930 PE=4 SV=1	Putative zinc transporter	E9B012_LEIMU	E9B012_LEIMU	47 kDa	0	0	0	0	0	0	0	0	4
208	Putative ATP-dependent DEAD-box RNA helicase OS=Leishmania mexicana (strain MHOM/GT/2001/U1103) OX=929439 GN=LMXM_34_0370 PE=3 SV=1	Putative ATP-dependent DEAD-box RNA helicase	E9B5S5_LEIMU	E9B5S5_LEIMU	46 kDa	0	0	0	2	0	0	0	1	0
209	Putative serine/threonine-protein kinase OS=Leishmania mexicana (strain MHOM/GT/2001/U1103) OX=929439 GN=LMXM_21_1565 PE=4 SV=1	Putative serine/threonine-protein kinase	E9AVE6_LEIMU	E9AVE6_LEIMU	90 kDa	0	0	0	0	0	0	0	2	0
210	Cluster of Kinesin-like protein OS=Leishmania mexicana (strain MHOM/GT/2001/U1103) OX=929439 GN=LMXM_17_0800 PE=3 SV=1 (E9AR52_LEIMU)	Kinesin-like protein	E9AR52_LEIMU [2]	E9AR52_LEIMU	105 kDa	0	0	0	3	0	0	0	0	0

## Sheet: FInding Unique or Missing
				1394	842	535	1325	801	729	601	1184	703		49	5	0	1	2	0	0	0	2	2	1	0	9	0	2	0	2	0	12
#	Identified Proteins (459)	Accession Number	Molecular Weight	CL1	CL2	CL3	CL4	CL5	CL6	CL7	CL8	Ht		Shared	CL1 only	CL2 only	CL3 only	CL4 only	CL5 only	CL6 only	CL7 only	CL8 only	Ht only	Missing from CL1	Missing from CL2	Missing from CL3	Missing from CL4	Missing from CL5	Missing from CL6	Missing from CL7	Missing from CL8	Missing from Ht
1	Putative heat-shock protein hsp70	E9B099_LEIMU	71 kDa	36	33	26	51	44	25	22	32	76		1	0	0	0	0	0	0	0	0	0	0	0	0	0	0	0	0	0	0
2	Elongation factor 1-alpha	E9ARD0_LEIMU	49 kDa	35	26	23	23	20	24	11	24	44		1	0	0	0	0	0	0	0	0	0	0	0	0	0	0	0	0	0	0
3	Plasma membrane ATPase	E9ART6_LEIMU	108 kDa	32	39	22	33	27	28	11	36	31		1	0	0	0	0	0	0	0	0	0	0	0	0	0	0	0	0	0	0
4	GP63, leishmanolysin	E9AN57_LEIMU	64 kDa	45	35	32	34	38	30	27	33	52		1	0	0	0	0	0	0	0	0	0	0	0	0	0	0	0	0	0	0
5	Receptor-type adenylate cyclase a	E9ARD7_LEIMU	151 kDa	29	24	9	36	30	21	22	49	9		1	0	0	0	0	0	0	0	0	0	0	0	0	0	0	0	0	0	0
6	Elongation factor 2	E9ASD6_LEIMU	94 kDa	33	16	11	16	17	18	13	28	15		1	0	0	0	0	0	0	0	0	0	0	0	0	0	0	0	0	0	0
7	Surface antigen-like protein	E9AK01_LEIMU	74 kDa	36	26	2	39	29	26	19	39	19		1	0	0	0	0	0	0	0	0	0	0	0	0	0	0	0	0	0	0
8	Actin	C6KJD5_LEIME	42 kDa	42	11	2	29	18	23	14	41	16		1	0	0	0	0	0	0	0	0	0	0	0	0	0	0	0	0	0	0
9	Heat shock protein 83-1	E9B3L2_LEIMU	81 kDa	30	18	16	28	17	23	14	18	24		1	0	0	0	0	0	0	0	0	0	0	0	0	0	0	0	0	0	0
10	Calpain-like cysteine peptidase	E9AUQ7_LEIMU	104 kDa	31	10	4	27	17	7	7	26	18		1	0	0	0	0	0	0	0	0	0	0	0	0	0	0	0	0	0	0
11	Tubulin beta chain	E9AMJ9_LEIMU	50 kDa	26	17	13	24	19	16	20	22	29		1	0	0	0	0	0	0	0	0	0	0	0	0	0	0	0	0	0	0
12	p-glycoprotein	E9B4S1_LEIMU	147 kDa	32	21	6	19	12	8	10	30	3		1	0	0	0	0	0	0	0	0	0	0	0	0	0	0	0	0	0	0
13	ATP synthase subunit beta	E9AXJ6_LEIMU	56 kDa	27	18	26	24	12	16	21	22	20		1	0	0	0	0	0	0	0	0	0	0	0	0	0	0	0	0	0	0
14	Enolase	E9APW3_LEIMU	46 kDa	18	11	2	16	15	8	5	23	15		1	0	0	0	0	0	0	0	0	0	0	0	0	0	0	0	0	0	0
15	Tubulin alpha chain	E9AP62_LEIMU	60 kDa	19	10	13	25	18	17	16	21	17		1	0	0	0	0	0	0	0	0	0	0	0	0	0	0	0	0	0	0
16	Surface antigen-like protein	E9AKJ6_LEIMU	31 kDa	15	7	1	22	16	11	17	20	4		1	0	0	0	0	0	0	0	0	0	0	0	0	0	0	0	0	0	0
17	Putative calcium motive P-type ATPase	E9B686_LEIMU	134 kDa	27	18	9	11	11	12	7	16	4		1	0	0	0	0	0	0	0	0	0	0	0	0	0	0	0	0	0	0
18	Putative histidine secretory acid phosphatase	E9AU82_LEIMU	128 kDa	11	16	13	24	16	11	7	15	11		1	0	0	0	0	0	0	0	0	0	0	0	0	0	0	0	0	0	0
19	Clathrin heavy chain	E9AST4_LEIMU	191 kDa	4	22	49	13	0	25	6	3	3		0	0	0	0	0	0	0	0	0	0	0	0	0	0	1	0	0	0	0
20	Putative ecotin	E9AQ49_LEIMU	41 kDa	18	11	0	11	9	8	9	11	1		0	0	0	0	0	0	0	0	0	0	0	0	1	0	0	0	0	0	0
21	Putative myosin heavy chain	E9B3G5_LEIMU	119 kDa	33	13	0	21	17	14	10	24	1		0	0	0	0	0	0	0	0	0	0	0	0	1	0	0	0	0	0	0
22	Kinesin-like protein	E9AKI2_LEIMU	154 kDa	19	6	2	19	12	9	9	21	1		1	0	0	0	0	0	0	0	0	0	0	0	0	0	0	0	0	0	0
23	Putative heat shock protein	E9ARS1_LEIMU	92 kDa	8	10	3	15	7	5	4	12	3		1	0	0	0	0	0	0	0	0	0	0	0	0	0	0	0	0	0	0
24	Glucose transporter, lmgt2	E9AU63_LEIMU	61 kDa	24	14	11	11	10	10	6	18	19		1	0	0	0	0	0	0	0	0	0	0	0	0	0	0	0	0	0	0
25	Surface antigen-like protein	E9AKM8_LEIMU	30 kDa	21	15	2	20	17	12	17	17	11		1	0	0	0	0	0	0	0	0	0	0	0	0	0	0	0	0	0	0
26	Tryparedoxin peroxidase	E9AQA6_LEIMU	22 kDa	18	10	8	12	10	8	7	12	13		1	0	0	0	0	0	0	0	0	0	0	0	0	0	0	0	0	0	0
27	Putative nucleoside transporter 1	E9ASW8_LEIMU	54 kDa	8	17	15	8	10	10	11	10	13		1	0	0	0	0	0	0	0	0	0	0	0	0	0	0	0	0	0	0
28	Putative calpain-like cysteine peptidase	E9AUS1_LEIMU	15 kDa	11	10	4	13	9	9	9	9	16		1	0	0	0	0	0	0	0	0	0	0	0	0	0	0	0	0	0	0
29	Putative cystathione gamma lyase	E9B6K2_LEIMU	44 kDa	14	6	6	13	10	6	4	13	8		1	0	0	0	0	0	0	0	0	0	0	0	0	0	0	0	0	0	0
30	Peptidyl-prolyl cis-trans isomerase	E9AXG9_LEIMU	19 kDa	12	8	4	7	5	3	2	10	11		1	0	0	0	0	0	0	0	0	0	0	0	0	0	0	0	0	0	0
31	Putative ATPase alpha subunit	E8NHQ7_LEIMU	63 kDa	12	9	17	9	7	8	11	5	13		1	0	0	0	0	0	0	0	0	0	0	0	0	0	0	0	0	0	0
32	Putative vacuolar-type proton translocating pyrophosphatase 1	E9B1S0_LEIMU	84 kDa	17	2	2	8	8	6	2	6	21		1	0	0	0	0	0	0	0	0	0	0	0	0	0	0	0	0	0	0
33	Putative calpain-like cysteine peptidase	E9AUQ9_LEIMU	78 kDa	8	5	0	12	11	9	6	13	0		0	0	0	0	0	0	0	0	0	0	0	0	0	0	0	0	0	0	0
34	Heat shock protein 70-related protein	E9AYA3_LEIMU	71 kDa	15	6	1	10	7	7	3	10	0		0	0	0	0	0	0	0	0	0	0	0	0	0	0	0	0	0	0	1
35	Putative amino acid permease	E9AYW8_LEIMU	56 kDa	6	6	8	5	8	8	6	8	5		1	0	0	0	0	0	0	0	0	0	0	0	0	0	0	0	0	0	0
36	Putative casein kinase	E9B5Y1_LEIMU	40 kDa	9	3	0	7	6	7	4	7	4		0	0	0	0	0	0	0	0	0	0	0	0	1	0	0	0	0	0	0
37	Putative ABC transporter	E9AYZ8_LEIMU	203 kDa	12	7	6	16	13	8	7	13	0		0	0	0	0	0	0	0	0	0	0	0	0	0	0	0	0	0	0	1
38	Putative long-chain-fatty-acid-CoA ligase	E9AJD9_LEIMU	78 kDa	1	8	5	2	3	5	0	12	5		0	0	0	0	0	0	0	0	0	0	0	0	0	0	0	0	1	0	0
39	Putative ADP ribosylation factor 3	E9ALY6_LEIMU	20 kDa	11	5	1	8	9	8	5	7	1		1	0	0	0	0	0	0	0	0	0	0	0	0	0	0	0	0	0	0
40	Putative seryl-tRNA synthetase	E9ANF6_LEIMU	53 kDa	12	6	2	11	4	4	6	11	0		0	0	0	0	0	0	0	0	0	0	0	0	0	0	0	0	0	0	1
41	Nucleoside diphosphate kinase	E9B376_LEIMU	17 kDa	3	5	1	4	2	4	2	5	9		1	0	0	0	0	0	0	0	0	0	0	0	0	0	0	0	0	0	0
42	Putative calpain-like cysteine peptidase	E9AK26_LEIMU	89 kDa	8	4	0	11	4	4	1	11	1		0	0	0	0	0	0	0	0	0	0	0	0	1	0	0	0	0	0	0
43	2,3-bisphosphoglycerate-independent phosphoglycerate mutase	E9AUA1_LEIMU	61 kDa	16	6	1	10	4	2	4	9	0		0	0	0	0	0	0	0	0	0	0	0	0	0	0	0	0	0	0	1
44	Putative NADP-dependent alcohol dehydrogenase	E9AW40_LEIMU	38 kDa	9	10	5	8	6	5	5	11	2		1	0	0	0	0	0	0	0	0	0	0	0	0	0	0	0	0	0	0
45	Proteasome regulatory ATPase subunit	E9ATM0_LEIMU	46 kDa	10	3	0	15	4	3	3	9	1		0	0	0	0	0	0	0	0	0	0	0	0	1	0	0	0	0	0	0
46	Pyruvate kinase	E9B5P1_LEIMU	54 kDa	12	7	4	9	8	5	5	6	0		0	0	0	0	0	0	0	0	0	0	0	0	0	0	0	0	0	0	1
47	Putative membrane-bound acid phosphatase 2	E9AT36_LEIMU	63 kDa	4	6	9	7	4	6	5	4	7		1	0	0	0	0	0	0	0	0	0	0	0	0	0	0	0	0	0	0
48	Transitional endoplasmic reticulum ATPase,putative	E9ASQ6_LEIMU	87 kDa	11	3	0	9	3	0	0	5	0		0	0	0	0	0	0	0	0	0	0	0	0	0	0	0	0	0	0	0
49	Putative calpain-like cysteine peptidase	E9AUR8_LEIMU	17 kDa	4	4	3	2	5	3	4	6	3		1	0	0	0	0	0	0	0	0	0	0	0	0	0	0	0	0	0	0
50	Putative serine/threonine-protein kinase (Putative protein kinase)	E9AXW8_LEIMU	44 kDa	7	4	3	9	7	2	1	6	1		1	0	0	0	0	0	0	0	0	0	0	0	0	0	0	0	0	0	0
51	Surface antigen-like protein	E9AK03_LEIMU	37 kDa	9	2	2	7	7	2	2	14	2		1	0	0	0	0	0	0	0	0	0	0	0	0	0	0	0	0	0	0
52	Ribonucleoprotein p18, mitochondrial,putative	E9AQ29_LEIMU	21 kDa	8	2	5	0	0	3	4	2	3		0	0	0	0	0	0	0	0	0	0	0	0	0	0	0	0	0	0	0
53	Putative ADP,ATP carrier protein 1, mitochondrial	E9ARX1_LEIMU	35 kDa	6	4	6	4	1	4	4	4	4		1	0	0	0	0	0	0	0	0	0	0	0	0	0	0	0	0	0	0
54	Putative tyrosine aminotransferase	E9AT13_LEIMU	50 kDa	3	4	1	7	6	5	3	3	1		1	0	0	0	0	0	0	0	0	0	0	0	0	0	0	0	0	0	0
55	Glyceraldehyde-3-phosphate dehydrogenase	E9B170_LEIMU	39 kDa	5	2	0	5	3	1	3	4	7		0	0	0	0	0	0	0	0	0	0	0	0	1	0	0	0	0	0	0
56	Phosphodiesterase	E9ARP6_LEIMU	71 kDa	10	6	0	10	4	1	3	5	0		0	0	0	0	0	0	0	0	0	0	0	0	0	0	0	0	0	0	0
57	Putative casein kinase I	E9AXN8_LEIMU	59 kDa	6	7	0	8	7	4	6	9	0		0	0	0	0	0	0	0	0	0	0	0	0	0	0	0	0	0	0	0
58	Mitochondrial processing peptidase, beta subunit,putative,metallo-peptidase, Clan ME, Family M16	E9B617_LEIMU	55 kDa	7	3	7	3	2	3	5	2	7		1	0	0	0	0	0	0	0	0	0	0	0	0	0	0	0	0	0	0
59	Dipeptidyl peptidase 3	E9AKK2_LEIMU	76 kDa	5	3	0	5	0	3	2	4	0		0	0	0	0	0	0	0	0	0	0	0	0	0	0	0	0	0	0	0
60	Adenosylhomocysteinase	E9ATH3_LEIMU	48 kDa	5	6	3	7	4	4	4	5	3		1	0	0	0	0	0	0	0	0	0	0	0	0	0	0	0	0	0	0
61	Transketolase	E9AX52_LEIMU	72 kDa	16	4	0	10	3	1	2	6	0		0	0	0	0	0	0	0	0	0	0	0	0	0	0	0	0	0	0	0
62	Putative ADP-ribosylation factor	E9B278_LEIMU	20 kDa	6	3	4	5	2	2	3	5	1		1	0	0	0	0	0	0	0	0	0	0	0	0	0	0	0	0	0	0
63	Putative ABC transporter	E9ANR6_LEIMU	211 kDa	7	2	0	12	4	3	0	5	0		0	0	0	0	0	0	0	0	0	0	0	0	0	0	0	0	0	0	0
64	Putative heat shock protein DNAJ	E9AZE9_LEIMU	44 kDa	2	2	0	5	4	1	1	3	0		0	0	0	0	0	0	0	0	0	0	0	0	0	0	0	0	0	0	0
65	Acetyl-coenzyme A synthetase	E9AW86_LEIMU	77 kDa	5	3	0	5	0	0	0	2	1		0	0	0	0	0	0	0	0	0	0	0	0	0	0	0	0	0	0	0
66	Transaldolase	E9AQN5_LEIMU	37 kDa	5	1	0	7	1	2	2	3	0		0	0	0	0	0	0	0	0	0	0	0	0	0	0	0	0	0	0	0
67	6-phosphogluconate dehydrogenase, decarboxylating	E9B6L3_LEIMU	52 kDa	10	2	0	4	1	0	2	4	0		0	0	0	0	0	0	0	0	0	0	0	0	0	0	0	0	0	0	0
68	Putative polyubiquitin	E9AMU1_LEIMU	15 kDa	2	3	2	4	2	2	2	3	10		1	0	0	0	0	0	0	0	0	0	0	0	0	0	0	0	0	0	0
69	Proteasome subunit alpha type	E9AVG6_LEIMU	25 kDa	4	2	2	6	3	2	0	7	0		0	0	0	0	0	0	0	0	0	0	0	0	0	0	0	0	0	0	0
70	Phosphodiesterase	E9ALI0_LEIMU	80 kDa	3	2	0	5	1	0	1	3	1		0	0	0	0	0	0	0	0	0	0	0	0	0	0	0	0	0	0	0
71	I/6 autoantigen-like protein	E9AVX8_LEIMU	23 kDa	0	1	0	0	0	0	0	4	5		0	0	0	0	0	0	0	0	0	0	0	0	0	0	0	0	0	0	0
72	Trypanothione reductase	E9AKE1_LEIMU	53 kDa	5	4	2	6	3	1	2	5	0		0	0	0	0	0	0	0	0	0	0	0	0	0	0	0	0	0	0	1
73	Proteasome regulatory non-ATP-ase subunit 5,putative	E9AV44_LEIMU	54 kDa	4	5	0	9	1	0	0	6	0		0	0	0	0	0	0	0	0	0	0	0	0	0	0	0	0	0	0	0
74	3'-nucleotidase/nuclease	Q9GNZ4_LEIME	42 kDa	0	1	4	3	1	0	2	0	2		0	0	0	0	0	0	0	0	0	0	0	0	0	0	0	0	0	0	0
75	Superoxide dismutase	E9B2V9_LEIMU	22 kDa	8	5	4	4	5	4	1	2	3		1	0	0	0	0	0	0	0	0	0	0	0	0	0	0	0	0	0	0
76	Putative ecotin	E9AQ32_LEIMU	16 kDa	8	3	0	4	0	0	1	1	0		0	0	0	0	0	0	0	0	0	0	0	0	0	0	0	0	0	0	0
77	Serine/threonine-protein phosphatase	E9AKB4_LEIMU	72 kDa	7	4	3	7	4	2	5	5	0		0	0	0	0	0	0	0	0	0	0	0	0	0	0	0	0	0	0	1
78	S-adenosylmethionine synthase	E9B1C6_LEIMU	43 kDa	4	5	3	3	1	2	2	4	1		1	0	0	0	0	0	0	0	0	0	0	0	0	0	0	0	0	0	0
79	Putative adenosine kinase	E9B0L7_LEIMU	37 kDa	4	4	6	5	5	3	4	5	0		0	0	0	0	0	0	0	0	0	0	0	0	0	0	0	0	0	0	1
80	Surface antigen-like protein	E9AK02_LEIMU	18 kDa	4	3	0	2	2	2	4	4	0		0	0	0	0	0	0	0	0	0	0	0	0	0	0	0	0	0	0	0
81	Putative paraflagellar rod protein	E9AKJ8_LEIMU	117 kDa	3	2	0	10	2	1	1	6	0		0	0	0	0	0	0	0	0	0	0	0	0	0	0	0	0	0	0	0
82	Putative calpain-like cysteine peptidase (Putative cysteine peptidase, clan ca, family c2)	E9APT0_LEIMU	13 kDa	9	2	1	6	2	4	4	7	1		1	0	0	0	0	0	0	0	0	0	0	0	0	0	0	0	0	0	0
83	Putative ADP-ribosylation factor-like (Putative small gtpase)	E9AQU9_LEIMU	20 kDa	4	2	0	8	0	1	2	4	2		0	0	0	0	0	0	0	0	0	0	0	0	0	0	0	0	0	0	0
84	Alanine--tRNA ligase	E9AVY6_LEIMU	106 kDa	3	1	0	3	0	1	1	4	0		0	0	0	0	0	0	0	0	0	0	0	0	0	0	0	0	0	0	0
85	Putative GTP-binding protein	E9ALK3_LEIMU	77 kDa	4	2	2	2	0	4	2	0	0		0	0	0	0	0	0	0	0	0	0	0	0	0	0	0	0	0	0	0
86	Putative small GTP-binding protein Rab11	E9ANA1_LEIMU	23 kDa	3	2	2	6	0	2	1	4	2		0	0	0	0	0	0	0	0	0	0	0	0	0	0	1	0	0	0	0
87	Kinesin-like protein	E9ARX7_LEIMU	94 kDa	1	1	2	1	1	3	2	4	0		0	0	0	0	0	0	0	0	0	0	0	0	0	0	0	0	0	0	1
88	Tryparedoxin	E9ALV7_LEIMU	17 kDa	5	2	0	2	2	1	0	1	0		0	0	0	0	0	0	0	0	0	0	0	0	0	0	0	0	0	0	0
89	Putative surface protein amastin	E9B0L4_LEIMU	21 kDa	2	6	2	1	3	4	0	3	4		0	0	0	0	0	0	0	0	0	0	0	0	0	0	0	0	1	0	0
90	Putative glucose-regulated protein 78	E9AZT9_LEIMU	72 kDa	5	3	0	2	2	1	6	0	1		0	0	0	0	0	0	0	0	0	0	0	0	0	0	0	0	0	0	0
91	Rab GDP dissociation inhibitor	E9ALK7_LEIMU	50 kDa	5	0	0	4	0	0	0	6	0		0	0	0	0	0	0	0	0	0	0	0	0	0	0	0	0	0	0	0
92	Putative peptidyl dipeptidase	E9AJN6_LEIMU	77 kDa	3	0	0	3	1	1	0	2	0		0	0	0	0	0	0	0	0	0	0	0	0	0	0	0	0	0	0	0
93	Protein tyrosine phosphatase-like protein	E9AQI0_LEIMU	19 kDa	1	4	0	2	1	0	1	2	2		0	0	0	0	0	0	0	0	0	0	0	0	0	0	0	0	0	0	0
94	Proteasome subunit alpha type	E9AVH9_LEIMU	27 kDa	5	3	2	8	2	2	2	8	0		0	0	0	0	0	0	0	0	0	0	0	0	0	0	0	0	0	0	1
95	Glycosomal phosphoenolpyruvate carboxykinase,putative	E9AZ81_LEIMU	58 kDa	6	0	0	4	2	0	3	4	3		0	0	0	0	0	0	0	0	0	0	0	0	0	0	0	0	0	0	0
96	Putative aminopeptidase P	E9B6B5_LEIMU	54 kDa	6	0	1	2	0	0	2	3	1		0	0	0	0	0	0	0	0	0	0	0	0	0	0	0	0	0	0	0
97	Histone H2A	E9AV77_LEIMU	14 kDa	2	0	1	4	4	3	1	0	4		0	0	0	0	0	0	0	0	0	0	0	0	0	0	0	0	0	0	0
98	Phosphoglycerate kinase	E9AUF0_LEIMU	52 kDa	4	1	0	1	0	2	0	5	1		0	0	0	0	0	0	0	0	0	0	0	0	0	0	0	0	0	0	0
99	Putative dynein heavy chain	E9AXH6_LEIMU	537 kDa	4	0	0	12	0	0	0	4	0		0	0	0	0	0	0	0	0	0	0	0	0	0	0	0	0	0	0	0
100	Serine/threonine-protein phosphatase	E9ANZ3_LEIMU	109 kDa	5	5	1	2	0	2	0	5	0		0	0	0	0	0	0	0	0	0	0	0	0	0	0	0	0	0	0	0
101	Putative 40S ribosomal protein S4	E9APE6_LEIMU	47 kDa	0	0	3	10	5	4	2	0	1		0	0	0	0	0	0	0	0	0	0	0	0	0	0	0	0	0	0	0
102	Putative small GTP-binding protein Rab1	E9AYX8_LEIMU	22 kDa	5	2	0	4	2	1	1	2	2		0	0	0	0	0	0	0	0	0	0	0	0	1	0	0	0	0	0	0
103	Putative long-chain-fatty-acid-CoA ligase	E9AJD6_LEIMU	77 kDa	6	3	0	2	3	1	0	4	3		0	0	0	0	0	0	0	0	0	0	0	0	0	0	0	0	0	0	0
104	GDP-mannose pyrophosphorylase	Q9BLW4_LEIME	41 kDa	8	4	0	3	3	2	1	3	1		0	0	0	0	0	0	0	0	0	0	0	0	1	0	0	0	0	0	0
105	Putative ef-hand protein 5	E9AMU2_LEIMU	21 kDa	4	4	0	4	1	1	0	5	0		0	0	0	0	0	0	0	0	0	0	0	0	0	0	0	0	0	0	0
106	Putative thimet oligopeptidase (Metallo-peptidase, clan ma(E), family m3)	E9AYD6_LEIMU	77 kDa	6	2	0	8	1	0	0	2	0		0	0	0	0	0	0	0	0	0	0	0	0	0	0	0	0	0	0	0
107	Proteasome regulatory non-ATP-ase subunit 2,putative	E9AZZ2_LEIMU	108 kDa	5	0	0	6	1	0	0	3	0		0	0	0	0	0	0	0	0	0	0	0	0	0	0	0	0	0	0	0
108	Putative adenylate kinase	E9B4H8_LEIMU	25 kDa	3	2	1	4	0	2	4	2	0		0	0	0	0	0	0	0	0	0	0	0	0	0	0	0	0	0	0	0
109	Proteasome subunit beta	E9B5M9_LEIMU	25 kDa	5	4	2	3	2	2	0	2	0		0	0	0	0	0	0	0	0	0	0	0	0	0	0	0	0	0	0	0
110	Putative Qc-SNARE protein	E9AM81_LEIMU	24 kDa	3	2	3	2	1	4	2	2	0		0	0	0	0	0	0	0	0	0	0	0	0	0	0	0	0	0	0	1
111	Putative dynein heavy chain	E9API9_LEIMU	530 kDa	1	0	0	3	1	0	0	3	0		0	0	0	0	0	0	0	0	0	0	0	0	0	0	0	0	0	0	0
112	Malic enzyme	E9AWR7_LEIMU	63 kDa	6	1	0	5	1	1	0	1	0		0	0	0	0	0	0	0	0	0	0	0	0	0	0	0	0	0	0	0
113	Putative fatty acyl CoA syntetase 1	E9AJD4_LEIMU	77 kDa	3	3	2	1	0	1	0	1	0		0	0	0	0	0	0	0	0	0	0	0	0	0	0	0	0	0	0	0
114	Putative proteophosphoglycan ppg3 (Fragment)	E9B5T5_LEIMU	120 kDa	1	2	0	6	2	2	3	6	2		0	0	0	0	0	0	0	0	0	0	0	0	1	0	0	0	0	0	0
115	Putative 3'-nucleotidase/nuclease	E9ANW7_LEIMU	41 kDa	0	3	1	4	1	2	1	2	1		0	0	0	0	0	0	0	0	0	0	1	0	0	0	0	0	0	0	0
116	Putative rab1 small GTP-binding protein	E9ANC6_LEIMU	25 kDa	1	3	0	1	0	1	2	0	2		0	0	0	0	0	0	0	0	0	0	0	0	0	0	0	0	0	0	0
117	Proteasome regulatory non-ATPase subunit,putative	E9AM67_LEIMU	99 kDa	1	0	0	4	2	0	0	1	0		0	0	0	0	0	0	0	0	0	0	0	0	0	0	0	0	0	0	0
118	Putative paraflagellar rod protein 1D	E9ALP7_LEIMU	69 kDa	4	2	4	4	3	2	2	2	0		0	0	0	0	0	0	0	0	0	0	0	0	0	0	0	0	0	0	1
119	Putative 60S ribosomal protein L10	E9AK58_LEIMU	25 kDa	0	0	0	4	0	1	0	0	0		0	0	0	0	0	0	0	0	0	0	0	0	0	0	0	0	0	0	0
120	Histone H2B	E9AR94_LEIMU	12 kDa	1	0	3	1	2	6	2	0	5		0	0	0	0	0	0	0	0	0	0	0	0	0	0	0	0	0	0	0
121	Putative sarcoplasmic reticulum glycoprotein	E9ARX9_LEIMU	69 kDa	4	1	0	4	1	0	0	0	0		0	0	0	0	0	0	0	0	0	0	0	0	0	0	0	0	0	0	0
122	Putative endoribonuclease L-PSP (Pb5)	E9AW21_LEIMU	17 kDa	2	0	2	2	1	2	0	2	0		0	0	0	0	0	0	0	0	0	0	0	0	0	0	0	0	0	0	0
123	Putative isoleucyl-tRNA synthetase	E9ATZ6_LEIMU	126 kDa	1	2	2	1	0	2	0	2	1		0	0	0	0	0	0	0	0	0	0	0	0	0	0	0	0	0	0	0
124	Putative calpain-like cysteine peptidase	E9B1J0_LEIMU	89 kDa	0	0	0	3	1	0	0	1	0		0	0	0	0	0	0	0	0	0	0	0	0	0	0	0	0	0	0	0
125	Proteasome regulatory non-ATPase subunit 6,putative	E9AJK0_LEIMU	59 kDa	3	2	0	4	2	1	0	2	0		0	0	0	0	0	0	0	0	0	0	0	0	0	0	0	0	0	0	0
126	Putative dual specificity protein phosphatase	E9B505_LEIMU	153 kDa	5	0	0	5	0	0	0	5	0		0	0	0	0	0	0	0	0	0	0	0	0	0	0	0	0	0	0	0
127	Aminopeptidase	E9ALJ9_LEIMU	96 kDa	4	2	0	2	2	1	0	4	0		0	0	0	0	0	0	0	0	0	0	0	0	0	0	0	0	0	0	0
128	Putative trypanothione synthetase	E9AZ89_LEIMU	74 kDa	3	2	1	1	2	0	0	4	0		0	0	0	0	0	0	0	0	0	0	0	0	0	0	0	0	0	0	0
129	Phosphotransferase	E9AUZ2_LEIMU	52 kDa	8	0	0	4	0	0	0	4	0		0	0	0	0	0	0	0	0	0	0	0	0	0	0	0	0	0	0	0
130	Putative major vault protein	E9AKB0_LEIMU	93 kDa	3	4	3	1	0	3	0	0	1		0	0	0	0	0	0	0	0	0	0	0	0	0	0	0	0	0	0	0
131	Putative surface antigen (Fragment)	E9ANZ9_LEIMU	74 kDa	2	2	2	2	2	2	2	2	3		1	0	0	0	0	0	0	0	0	0	0	0	0	0	0	0	0	0	0
132	ATP-dependent 6-phosphofructokinase	E9ALH3_LEIMU	54 kDa	4	0	0	4	2	0	1	4	0		0	0	0	0	0	0	0	0	0	0	0	0	0	0	0	0	0	0	0
133	Putative serine/threonine-protein kinase	E9B296_LEIMU	50 kDa	4	1	0	5	1	1	1	5	0		0	0	0	0	0	0	0	0	0	0	0	0	0	0	0	0	0	0	0
134	Putative Gim5A protein (Glycosomal membrane protein)	E9B6P8_LEIMU	25 kDa	4	0	0	3	0	0	0	0	0		0	0	0	0	0	0	0	0	0	0	0	0	0	0	0	0	0	0	0
135	Putative long chain fatty Acyl CoA synthetase	E9AJQ8_LEIMU	74 kDa	1	2	0	2	2	2	1	4	0		0	0	0	0	0	0	0	0	0	0	0	0	0	0	0	0	0	0	0
136	Putative peptidyl-prolyl cis-trans isomerase (Cyclophilin-40)	E9B705_LEIMU	39 kDa	3	4	1	3	0	2	0	2	0		0	0	0	0	0	0	0	0	0	0	0	0	0	0	0	0	0	0	0
137	Universal minicircle sequence binding protein,putative	E9AST2_LEIMU	13 kDa	0	0	0	0	1	0	0	2	2		0	0	0	0	0	0	0	0	0	0	0	0	0	0	0	0	0	0	0
138	Putative 5-methyltetrahydropteroyltriglutamate--homocyst ei nemethyltransferase	E9B1E9_LEIMU	86 kDa	5	0	1	0	0	0	0	0	0		0	0	0	0	0	0	0	0	0	0	0	0	0	0	0	0	0	0	0
139	Putative 60S ribosomal protein L13	E9ALH7_LEIMU	25 kDa	0	0	2	6	3	1	2	0	0		0	0	0	0	0	0	0	0	0	0	0	0	0	0	0	0	0	0	0
140	Putative aspartyl-tRNA synthetase	E9B0H1_LEIMU	62 kDa	2	0	0	1	0	0	0	0	0		0	0	0	0	0	0	0	0	0	0	0	0	0	0	0	0	0	0	0
141	Autophagy-related protein	E9AS34_LEIMU	12 kDa	0	1	0	2	1	0	1	3	1		0	0	0	0	0	0	0	0	0	0	0	0	0	0	0	0	0	0	0
142	Putative 60S ribosomal protein L21	E9AQK4_LEIMU	18 kDa	0	2	3	2	4	4	2	0	1		0	0	0	0	0	0	0	0	0	0	0	0	0	0	0	0	0	0	0
143	Proteasome endopeptidase complex	E9AYS1_LEIMU	26 kDa	2	0	0	4	0	0	0	3	1		0	0	0	0	0	0	0	0	0	0	0	0	0	0	0	0	0	0	0
144	D-3-phosphoglycerate dehydrogenase-like protein	E9AJN9_LEIMU	44 kDa	2	2	0	3	0	2	1	2	0		0	0	0	0	0	0	0	0	0	0	0	0	0	0	0	0	0	0	0
145	Putative small GTP-binding protein Rab28	E9B0U3_LEIMU	26 kDa	1	0	0	3	2	1	2	4	0		0	0	0	0	0	0	0	0	0	0	0	0	0	0	0	0	0	0	0
146	D-lactate dehydrogenase-like protein	E9AZA6_LEIMU	53 kDa	4	1	0	2	0	1	1	0	0		0	0	0	0	0	0	0	0	0	0	0	0	0	0	0	0	0	0	0
147	Putative kinesin K39	E9APV6_LEIMU	536 kDa	6	4	2	3	0	0	2	5	2		0	0	0	0	0	0	0	0	0	0	0	0	0	0	0	0	0	0	0
148	Miltefosine transporter beta subunit	A0A075DN10_LEIAM	40 kDa	3	3	2	2	0	2	2	2	0		0	0	0	0	0	0	0	0	0	0	0	0	0	0	0	0	0	0	0
149	Autophagy-related protein	E9AS40_LEIMU	15 kDa	2	2	0	3	1	3	1	4	0		0	0	0	0	0	0	0	0	0	0	0	0	0	0	0	0	0	0	0
150	Putative transmembrane amino acid transporter	E9ALD5_LEIMU	54 kDa	0	1	0	0	1	0	0	0	2		0	0	0	0	0	0	0	0	0	0	0	0	0	0	0	0	0	0	0
151	p-glycoprotein-like protein (Abc transporter-like protein) (Multidrug resistance protein-like protein)	E9AYP8_LEIMU	140 kDa	0	0	0	4	1	0	0	1	0		0	0	0	0	0	0	0	0	0	0	0	0	0	0	0	0	0	0	0
152	Putative serine/threonine protein kinase	E9B2K5_LEIMU	149 kDa	1	0	0	6	0	0	0	0	0		0	0	0	0	0	0	0	0	0	0	0	0	0	0	0	0	0	0	0
153	ADP-ribosylation factor-like protein	E9B110_LEIMU	20 kDa	3	1	0	3	0	0	0	1	0		0	0	0	0	0	0	0	0	0	0	0	0	0	0	0	0	0	0	0
154	Histone H4	E9ASB9_LEIMU	11 kDa	3	3	2	5	4	5	4	1	6		1	0	0	0	0	0	0	0	0	0	0	0	0	0	0	0	0	0	0
155	Biotin/lipoate protein ligase-like protein	E9B1Q4_LEIMU	28 kDa	4	1	0	2	0	0	0	1	0		0	0	0	0	0	0	0	0	0	0	0	0	0	0	0	0	0	0	0
156	Putative 60S ribosomal protein L13a	E9AQ19_LEIMU	26 kDa	0	0	0	3	3	1	2	0	0		0	0	0	0	0	0	0	0	0	0	0	0	0	0	0	0	0	0	0
157	Putative nucleoside transporter 1	E9AQB6_LEIMU	54 kDa	1	2	4	0	3	2	2	0	0		0	0	0	0	0	0	0	0	0	0	0	0	0	0	0	0	0	0	0
158	Putative aminopeptidase (Metallo-peptidase, clan mf, family m17)	E9ANK8_LEIMU	57 kDa	5	3	2	0	0	1	0	2	0		0	0	0	0	0	0	0	0	0	0	0	0	0	0	0	0	0	0	0
159	Histone H4	E9AKM9_LEIMU	11 kDa	3	3	3	5	3	4	4	3	3		1	0	0	0	0	0	0	0	0	0	0	0	0	0	0	0	0	0	0
160	Transmembrane 9 superfamily member	E9B5F7_LEIMU	71 kDa	6	2	1	0	0	0	0	2	0		0	0	0	0	0	0	0	0	0	0	0	0	0	0	0	0	0	0	0
161	Receptor-type adenylate cyclase a-like protein	E9AT96_LEIMU	152 kDa	0	1	0	1	0	2	1	2	0		0	0	0	0	0	0	0	0	0	0	0	0	0	0	0	0	0	0	0
162	Putative ABC transporter	E9ANR4_LEIMU	200 kDa	6	0	0	7	0	0	1	6	0		0	0	0	0	0	0	0	0	0	0	0	0	0	0	0	0	0	0	0
163	40S ribosomal protein S6	E9AVH4_LEIMU	28 kDa	0	0	3	3	1	2	2	0	0		0	0	0	0	0	0	0	0	0	0	0	0	0	0	0	0	0	0	0
164	40S ribosomal protein S24	E9AT64_LEIMU	16 kDa	0	0	1	1	2	2	0	0	0		0	0	0	0	0	0	0	0	0	0	0	0	0	0	0	0	0	0	0
165	40S ribosomal protein S8	E9AX53_LEIMU	25 kDa	0	0	0	4	1	2	3	0	0		0	0	0	0	0	0	0	0	0	0	0	0	0	0	0	0	0	0	0
166	Putative carboxypeptidase	E9B493_LEIMU	57 kDa	2	0	0	0	0	0	0	0	0		0	1	0	0	0	0	0	0	0	0	0	0	0	0	0	0	0	0	0
167	Mitochondrial processing peptidase alpha subunit,putative (Metallo-peptidase, clan me, family m16)	E9APB1_LEIMU	58 kDa	2	1	0	2	0	0	3	0	1		0	0	0	0	0	0	0	0	0	0	0	0	0	0	0	0	0	0	0
168	Phosphodiesterase	E9AQE4_LEIMU	103 kDa	1	0	0	2	1	0	0	0	0		0	0	0	0	0	0	0	0	0	0	0	0	0	0	0	0	0	0	0
169	Fructose-bisphosphate aldolase	E9ASP6_LEIMU	41 kDa	2	0	0	0	0	0	0	0	0		0	1	0	0	0	0	0	0	0	0	0	0	0	0	0	0	0	0	0
170	Phosphatidylinositol-4-phosphate 5-kinase-like protein	E9ASF4_LEIMU	51 kDa	2	0	0	0	1	0	0	1	0		0	0	0	0	0	0	0	0	0	0	0	0	0	0	0	0	0	0	0
171	Proteasome subunit beta type	E9ANS8_LEIMU	31 kDa	2	0	0	3	0	1	0	1	0		0	0	0	0	0	0	0	0	0	0	0	0	0	0	0	0	0	0	0
172	Putative glycyl tRNA synthetase	E9ATG6_LEIMU	70 kDa	1	1	0	2	0	1	0	0	0		0	0	0	0	0	0	0	0	0	0	0	0	0	0	0	0	0	0	0
173	Proteasome subunit alpha type	E9AST1_LEIMU	30 kDa	4	0	0	1	0	0	0	2	0		0	0	0	0	0	0	0	0	0	0	0	0	0	0	0	0	0	0	0
174	Putative aminoacylase	E9AUV8_LEIMU	43 kDa	3	0	0	1	0	0	0	3	0		0	0	0	0	0	0	0	0	0	0	0	0	0	0	0	0	0	0	0
175	Obg-like ATPase 1	E9AZE0_LEIMU	44 kDa	3	0	0	4	2	0	0	1	0		0	0	0	0	0	0	0	0	0	0	0	0	0	0	0	0	0	0	0
176	Serine hydroxymethyltransferase	E9APY0_LEIMU	51 kDa	2	1	2	1	1	0	0	0	0		0	0	0	0	0	0	0	0	0	0	0	0	0	0	0	0	0	0	0
177	Amastin-like surface protein-like protein	E9B0L6_LEIMU	25 kDa	0	0	0	0	0	0	0	0	5		0	0	0	0	0	0	0	0	0	1	0	0	0	0	0	0	0	0	0
178	Stress-inducible protein STI1 homolog	E9ASC5_LEIMU	29 kDa	3	2	0	2	0	0	0	2	0		0	0	0	0	0	0	0	0	0	0	0	0	0	0	0	0	0	0	0
179	Putative 40S ribosomal protein L14	E9AVY4_LEIMU	20 kDa	0	0	0	3	2	3	0	0	1		0	0	0	0	0	0	0	0	0	0	0	0	0	0	0	0	0	0	0
180	Putative 40S ribosomal protein S15A	E9ALP4_LEIMU	15 kDa	1	0	1	1	0	1	3	1	0		0	0	0	0	0	0	0	0	0	0	0	0	0	0	0	0	0	0	0
181	Putative peptidase M20/M25/M40	E9B3Z8_LEIMU	52 kDa	1	0	0	1	0	0	0	3	0		0	0	0	0	0	0	0	0	0	0	0	0	0	0	0	0	0	0	0
182	Putative NADH-dependent fumarate reductase	E9B5Z7_LEIMU	123 kDa	4	0	0	2	0	0	0	4	0		0	0	0	0	0	0	0	0	0	0	0	0	0	0	0	0	0	0	0
183	Putative asparagine synthetase a (Putative aspartate--ammonia ligase)	E9AY61_LEIMU	40 kDa	0	0	0	0	0	0	0	2	0		0	0	0	0	0	0	0	0	1	0	0	0	0	0	0	0	0	0	0
184	Phosphate transporter	E9ANE4_LEIMU	52 kDa	0	3	3	0	0	0	0	0	0		0	0	0	0	0	0	0	0	0	0	0	0	0	0	0	0	0	0	0
185	Ubiquitinyl hydrolase 1	E9ALJ4_LEIMU	81 kDa	1	0	0	3	0	0	0	1	0		0	0	0	0	0	0	0	0	0	0	0	0	0	0	0	0	0	0	0
186	NADH:flavin oxidoreductase/NADH oxidase,putative	E9AP13_LEIMU	41 kDa	2	0	0	2	0	1	0	2	0		0	0	0	0	0	0	0	0	0	0	0	0	0	0	0	0	0	0	0
187	Putative glucosamine-fructose-6-phosphate aminotransferase	E9AKX3_LEIMU	73 kDa	0	0	0	3	0	0	0	2	0		0	0	0	0	0	0	0	0	0	0	0	0	0	0	0	0	0	0	0
188	Succinyl-diaminopimelate desuccinylase-like protein	E9B201_LEIMU	51 kDa	2	0	0	1	0	0	0	2	0		0	0	0	0	0	0	0	0	0	0	0	0	0	0	0	0	0	0	0
189	Proteasome regulatory non-ATP-ase subunit 11,putative (19s proteasome regulatory subunit,metallo-peptidase, clan mp, family m67)	E9B4N4_LEIMU	35 kDa	2	0	0	4	0	0	0	0	0		0	0	0	0	0	0	0	0	0	0	0	0	0	0	0	0	0	0	0
190	Proteasome subunit beta type	E9AKP2_LEIMU	28 kDa	2	0	0	2	0	0	0	0	0		0	0	0	0	0	0	0	0	0	0	0	0	0	0	0	0	0	0	0
191	Putative arginyl-tRNA synthetase	E9AZ37_LEIMU	78 kDa	3	0	0	2	0	0	0	0	0		0	0	0	0	0	0	0	0	0	0	0	0	0	0	0	0	0	0	0
192	Protein disulfide-isomerase	E9AUD1_LEIMU	52 kDa	2	0	0	0	0	0	0	0	0		0	1	0	0	0	0	0	0	0	0	0	0	0	0	0	0	0	0	0
193	Dihydroorotate dehydrogenase (fumarate)	E9AQL1_LEIMU	34 kDa	4	0	0	2	0	0	0	1	0		0	0	0	0	0	0	0	0	0	0	0	0	0	0	0	0	0	0	0
194	Proteasome subunit alpha type	E9APM4_LEIMU	32 kDa	0	1	0	0	0	1	0	2	0		0	0	0	0	0	0	0	0	0	0	0	0	0	0	0	0	0	0	0
195	Conserved TPR domain protein	E9B146_LEIMU	45 kDa	0	0	0	3	0	0	0	0	0		0	0	0	0	1	0	0	0	0	0	0	0	0	0	0	0	0	0	0
196	Putative ubiquitin-activating enzyme e1	E9B6I5_LEIMU	127 kDa	2	1	0	2	0	0	0	0	0		0	0	0	0	0	0	0	0	0	0	0	0	0	0	0	0	0	0	0
197	6-phosphogluconolactonase	E9AYQ1_LEIMU	28 kDa	3	0	0	2	0	0	0	0	0		0	0	0	0	0	0	0	0	0	0	0	0	0	0	0	0	0	0	0
198	Putative phosphatase 2C	E9B0G2_LEIMU	42 kDa	1	0	0	2	0	0	0	1	0		0	0	0	0	0	0	0	0	0	0	0	0	0	0	0	0	0	0	0
199	60S ribosomal protein L11 (L5, L16)	E9AK29_LEIMU	22 kDa	0	0	1	0	1	1	2	0	0		0	0	0	0	0	0	0	0	0	0	0	0	0	0	0	0	0	0	0
200	Putative cAMP-specific phosphodiesterase	E9AJY5_LEIMU	73 kDa	2	0	0	2	0	0	0	2	0		0	0	0	0	0	0	0	0	0	0	0	0	0	0	0	0	0	0	0
201	Putative 60S ribosomal protein L19	E9AKR8_LEIMU	28 kDa	0	0	0	2	1	0	0	0	0		0	0	0	0	0	0	0	0	0	0	0	0	0	0	0	0	0	0	0
202	Putative tyrosyl-tRNA synthetase	E9APY5_LEIMU	75 kDa	3	0	0	2	0	0	0	1	0		0	0	0	0	0	0	0	0	0	0	0	0	0	0	0	0	0	0	0
203	Palmitoyltransferase	E9AWG3_LEIMU	49 kDa	4	0	0	0	0	0	0	1	0		0	0	0	0	0	0	0	0	0	0	0	0	0	0	0	0	0	0	0
204	Putative ATP-dependent Clp protease subunit, heat shock protein 100 (HSP100)	E9ALU6_LEIMU	97 kDa	4	0	0	0	0	0	0	0	0		0	1	0	0	0	0	0	0	0	0	0	0	0	0	0	0	0	0	0
205	Putative short chain dehydrogenase	E9B601_LEIMU	25 kDa	2	0	0	0	0	0	0	0	0		0	1	0	0	0	0	0	0	0	0	0	0	0	0	0	0	0	0	0
206	S-methyl-5'-thioadenosine phosphorylase	E9AKI9_LEIMU	33 kDa	0	0	2	0	0	0	0	0	0		0	0	0	1	0	0	0	0	0	0	0	0	0	0	0	0	0	0	0
207	Putative zinc transporter	E9B012_LEIMU	47 kDa	0	0	0	0	0	0	0	0	4		0	0	0	0	0	0	0	0	0	1	0	0	0	0	0	0	0	0	0
208	Putative ATP-dependent DEAD-box RNA helicase	E9B5S5_LEIMU	46 kDa	0	0	0	2	0	0	0	1	0		0	0	0	0	0	0	0	0	0	0	0	0	0	0	0	0	0	0	0
209	Putative serine/threonine-protein kinase	E9AVE6_LEIMU	90 kDa	0	0	0	0	0	0	0	2	0		0	0	0	0	0	0	0	0	1	0	0	0	0	0	0	0	0	0	0
210	Kinesin-like protein	E9AR52_LEIMU	105 kDa	0	0	0	3	0	0	0	0	0		0	0	0	0	1	0	0	0	0	0	0	0	0	0	0	0	0	0	0

## Sheet: Fold change for shared proteins
				799	548	374	721	563	489	413	730	609
#	Identified Proteins (459)	Accession Number	Molecular Weight	1A	1C	2A	2B	2C	2D	3A	3B	Heterogeneous	SUM	#	Protein	Accession Number	CL1	CL2	CL3	CL4	CL5	CL6	CL7	CL8	Heterogeneous
4	GP63, leishmanolysin	E9AN57_LEIMU	64 kDa	45	35	32	34	38	30	27	33	52	326	4	GP63, leishmanolysin	E9AN57_LEIMU	-1.16	-1.49	-1.63	-1.53	-1.37	-1.73	-1.93	-1.58	-1
1	Putative heat-shock protein hsp70	E9B099_LEIMU	71 kDa	36	33	26	51	44	25	22	32	76	345	1	Putative heat-shock protein hsp70	E9B099_LEIMU	-2.11	-2.3	-2.92	-1.49	-1.73	-3.04	-3.45	-2.38	-1
5	Receptor-type adenylate cyclase a	E9ARD7_LEIMU	151 kDa	29	24	9	36	30	21	22	49	9	229	5	Receptor-type adenylate cyclase a	E9ARD7_LEIMU	3.22	2.67	-1	4	3.33	2.33	2.44	5.44	-1
13	ATP synthase subunit beta	E9AXJ6_LEIMU	56 kDa	27	18	26	24	12	16	21	22	20	186	13	ATP synthase subunit beta	E9AXJ6_LEIMU	1.35	-1.11	1.3	1.2	-1.67	-1.25	1.05	1.1	-1
11	Tubulin beta chain	E9AMJ9_LEIMU	50 kDa	26	17	13	24	19	16	20	22	29	186	11	Tubulin beta chain	E9AMJ9_LEIMU	-1.12	-1.71	-2.23	-1.21	-1.53	-1.81	-1.45	-1.32	-1
7	Surface antigen-like protein	E9AK01_LEIMU	74 kDa	36	26	2	39	29	26	19	39	19	235	7	Surface antigen-like protein	E9AK01_LEIMU	1.89	1.37	-9.5	2.05	1.53	1.37	-1	2.05	-1
25	Surface antigen-like protein	E9AKM8_LEIMU	30 kDa	21	15	2	20	17	12	17	17	11	132	25	Surface antigen-like protein	E9AKM8_LEIMU	1.91	1.36	-5.5	1.82	1.55	1.09	1.55	1.55	-1
16	Surface antigen-like protein	E9AKJ6_LEIMU	31 kDa	15	7	1	22	16	11	17	20	4	113	16	Surface antigen-like protein	E9AKJ6_LEIMU	3.75	1.75	-4	5.5	4	2.75	4.25	5	-1
15	Tubulin alpha chain	E9AP62_LEIMU	60 kDa	19	10	13	25	18	17	16	21	17	156	15	Tubulin alpha chain	E9AP62_LEIMU	1.12	-1.7	-1.31	1.47	1.06	-1	-1.06	1.24	-1
9	Heat shock protein 83-1	E9B3L2_LEIMU	81 kDa	30	18	16	28	17	23	14	18	24	188	9	Heat shock protein 83-1	E9B3L2_LEIMU	1.25	-1.33	-1.5	1.17	-1.41	-1.04	-1.71	-1.33	-1
8	Actin	C6KJD5_LEIME	42 kDa	42	11	2	29	18	23	14	41	16	196	8	Actin	C6KJD5_LEIME	2.63	-1.45	-8	1.81	1.13	1.44	-1.14	2.56	-1
6	Elongation factor 2	E9ASD6_LEIMU	94 kDa	33	16	11	16	17	18	13	28	15	167	6	Elongation factor 2	E9ASD6_LEIMU	2.2	1.07	-1.36	1.07	1.13	1.2	-1.15	1.87	-1
3	Plasma membrane ATPase	E9ART6_LEIMU	108 kDa	32	39	22	33	27	28	11	36	31	259	3	Plasma membrane ATPase	E9ART6_LEIMU	1.03	1.26	-1.41	1.06	-1.15	-1.11	-2.82	1.16	-1
2	Elongation factor 1-alpha	E9ARD0_LEIMU	49 kDa	35	26	23	23	20	24	11	24	44	230	2	Elongation factor 1-alpha	E9ARD0_LEIMU	-1.26	-1.69	-1.91	-1.91	-2.2	-1.83	-4	-1.83	-1
27	Putative nucleoside transporter 1	E9ASW8_LEIMU	54 kDa	8	17	15	8	10	10	11	10	13	102	27	Putative nucleoside transporter 1	E9ASW8_LEIMU	-1.63	1.31	1.15	-1.63	-1.3	-1.3	-1.18	-1.3	-1
31	Putative ATPase alpha subunit	E8NHQ7_LEIMU	63 kDa	12	9	17	9	7	8	11	5	13	91	31	Putative ATPase alpha subunit	E8NHQ7_LEIMU	-1.08	-1.44	1.31	-1.44	-1.86	-1.63	-1.18	-2.6	-1
12	p-glycoprotein	E9B4S1_LEIMU	147 kDa	32	21	6	19	12	8	10	30	3	141	12	p-glycoprotein	E9B4S1_LEIMU	10.67	7	2	6.33	4	2.67	3.33	10	-1
28	Putative calpain-like cysteine peptidase	E9AUS1_LEIMU	15 kDa	11	10	4	13	9	9	9	9	16	90	28	Putative calpain-like cysteine peptidase	E9AUS1_LEIMU	-1.45	-1.6	-4	-1.23	-1.78	-1.78	-1.78	-1.78	-1
22	Kinesin-like protein	E9AKI2_LEIMU	154 kDa	19	6	2	19	12	9	9	21	1	98	22	Kinesin-like protein	E9AKI2_LEIMU	19	6	2	19	12	9	9	21	-1
17	Putative calcium motive P-type ATPase	E9B686_LEIMU	134 kDa	27	18	9	11	11	12	7	16	4	115	17	Putative calcium motive P-type ATPase	E9B686_LEIMU	6.75	4.5	2.25	2.75	2.75	3	1.75	4	-1
18	Putative histidine secretory acid phosphatase	E9AU82_LEIMU	128 kDa	11	16	13	24	16	11	7	15	11	124	18	Putative histidine secretory acid phosphatase	E9AU82_LEIMU	-1	1.45	1.18	2.18	1.45	-1	-1.57	1.36	-1
26	Tryparedoxin peroxidase	E9AQA6_LEIMU	22 kDa	18	10	8	12	10	8	7	12	13	98	26	Tryparedoxin peroxidase	E9AQA6_LEIMU	1.38	-1.3	-1.63	-1.08	-1.3	-1.63	-1.86	-1.08	-1
10	Calpain-like cysteine peptidase	E9AUQ7_LEIMU	104 kDa	31	10	4	27	17	7	7	26	18	147	10	Calpain-like cysteine peptidase	E9AUQ7_LEIMU	1.72	-1.8	-4.5	1.5	-1.06	-2.57	-2.57	1.44	-1
24	Glucose transporter, lmgt2	E9AU63_LEIMU	61 kDa	24	14	11	11	10	10	6	18	19	123	24	Glucose transporter, lmgt2	E9AU63_LEIMU	1.26	-1.36	-1.73	-1.73	-1.9	-1.9	-3.17	-1.06	-1
35	Putative amino acid permease	E9AYW8_LEIMU	56 kDa	6	6	8	5	8	8	6	8	5	60	35	Putative amino acid permease	E9AYW8_LEIMU	1.2	1.2	1.6	-1	1.6	1.6	1.2	1.6	-1
14	Enolase	E9APW3_LEIMU	46 kDa	18	11	2	16	15	8	5	23	15	113	14	Enolase	E9APW3_LEIMU	1.2	-1.36	-7.5	1.07	-1	-1.88	-3	1.53	-1
39	Putative ADP ribosylation factor 3	E9ALY6_LEIMU	20 kDa	11	5	1	8	9	8	5	7	1	55	39	Putative ADP ribosylation factor 3	E9ALY6_LEIMU	11	5	-1	8	9	8	5	7	-1
47	Putative membrane-bound acid phosphatase 2	E9AT36_LEIMU	63 kDa	4	6	9	7	4	6	5	4	7	52	47	Putative membrane-bound acid phosphatase 2	E9AT36_LEIMU	-1.75	-1.17	1.29	-1	-1.75	-1.17	-1.4	-1.75	-1
44	Putative NADP-dependent alcohol dehydrogenase	E9AW40_LEIMU	38 kDa	9	10	5	8	6	5	5	11	2	61	44	Putative NADP-dependent alcohol dehydrogenase	E9AW40_LEIMU	4.5	5	2.5	4	3	2.5	2.5	5.5	-1
58	Mitochondrial processing peptidase, beta subunit,putative,metallo-peptidase, Clan ME, Family M16	E9B617_LEIMU	55 kDa	7	3	7	3	2	3	5	2	7	39	58	Mitochondrial processing peptidase, beta subunit,putative,metallo-peptidase, Clan ME, Family M16	E9B617_LEIMU	-1	-2.33	-1	-2.33	-3.5	-2.33	-1.4	-3.5	-1
29	Putative cystathione gamma lyase	E9B6K2_LEIMU	44 kDa	14	6	6	13	10	6	4	13	8	80	29	Putative cystathione gamma lyase	E9B6K2_LEIMU	1.75	-1.33	-1.33	1.63	1.25	-1.33	-2	1.63	-1
154	Histone H4	E9ASB9_LEIMU	11 kDa	3	3	2	5	4	5	4	1	6	33	154	Histone H4	E9ASB9_LEIMU	-2	-2	-3	-1.2	-1.5	-1.2	-1.5	-6	-1
23	Putative heat shock protein	E9ARS1_LEIMU	92 kDa	8	10	3	15	7	5	4	12	3	67	23	Putative heat shock protein	E9ARS1_LEIMU	2.67	3.33	-1	5	2.33	1.67	1.33	4	-1
53	Putative ADP,ATP carrier protein 1, mitochondrial	E9ARX1_LEIMU	35 kDa	6	4	6	4	1	4	4	4	4	37	53	Putative ADP,ATP carrier protein 1, mitochondrial	E9ARX1_LEIMU	1.5	-1	1.5	-1	-4	-1	-1	-1	-1
60	Adenosylhomocysteinase	E9ATH3_LEIMU	48 kDa	5	6	3	7	4	4	4	5	3	41	60	Adenosylhomocysteinase	E9ATH3_LEIMU	1.67	2	-1	2.33	1.33	1.33	1.33	1.67	-1
159	Histone H4	E9AKM9_LEIMU	11 kDa	3	3	3	5	3	4	4	3	3	31	159	Histone H4	E9AKM9_LEIMU	-1	-1	-1	1.67	-1	1.33	1.33	-1	-1
82	Putative calpain-like cysteine peptidase (Putative cysteine peptidase, clan ca, family c2)	E9APT0_LEIMU	13 kDa	9	2	1	6	2	4	4	7	1	36	82	Putative calpain-like cysteine peptidase (Putative cysteine peptidase, clan ca, family c2)	E9APT0_LEIMU	9	2	-1	6	2	4	4	7	-1
49	Putative calpain-like cysteine peptidase	E9AUR8_LEIMU	17 kDa	4	4	3	2	5	3	4	6	3	34	49	Putative calpain-like cysteine peptidase	E9AUR8_LEIMU	1.33	1.33	-1	-1.5	1.67	-1	1.33	2	-1
54	Putative tyrosine aminotransferase	E9AT13_LEIMU	50 kDa	3	4	1	7	6	5	3	3	1	33	54	Putative tyrosine aminotransferase	E9AT13_LEIMU	3	4	-1	7	6	5	3	3	-1
62	Putative ADP-ribosylation factor	E9B278_LEIMU	20 kDa	6	3	4	5	2	2	3	5	1	31	62	Putative ADP-ribosylation factor	E9B278_LEIMU	6	3	4	5	2	2	3	5	-1
32	Putative vacuolar-type proton translocating pyrophosphatase 1	E9B1S0_LEIMU	84 kDa	17	2	2	8	8	6	2	6	21	72	32	Putative vacuolar-type proton translocating pyrophosphatase 1	E9B1S0_LEIMU	-1.24	-10.5	-10.5	-2.63	-2.63	-3.5	-10.5	-3.5	-1
41	Nucleoside diphosphate kinase	E9B376_LEIMU	17 kDa	3	5	1	4	2	4	2	5	9	35	41	Nucleoside diphosphate kinase	E9B376_LEIMU	-3	-1.8	-9	-2.25	-4.5	-2.25	-4.5	-1.8	-1
30	Peptidyl-prolyl cis-trans isomerase	E9AXG9_LEIMU	19 kDa	12	8	4	7	5	3	2	10	11	62	30	Peptidyl-prolyl cis-trans isomerase	E9AXG9_LEIMU	1.09	-1.38	-2.75	-1.57	-2.2	-3.67	-5.5	-1.1	-1
68	Putative polyubiquitin	E9AMU1_LEIMU	15 kDa	2	3	2	4	2	2	2	3	10	30	68	Putative polyubiquitin	E9AMU1_LEIMU	-5	-3.33	-5	-2.5	-5	-5	-5	-3.33	-1
131	Putative surface antigen (Fragment)	E9ANZ9_LEIMU	74 kDa	2	2	2	2	2	2	2	2	3	19	131	Putative surface antigen (Fragment)	E9ANZ9_LEIMU	-1.5	-1.5	-1.5	-1.5	-1.5	-1.5	-1.5	-1.5	-1
51	Surface antigen-like protein	E9AK03_LEIMU	37 kDa	9	2	2	7	7	2	2	14	2	47	51	Surface antigen-like protein	E9AK03_LEIMU	4.5	-1	-1	3.5	3.5	-1	-1	7	-1
78	S-adenosylmethionine synthase	E9B1C6_LEIMU	43 kDa	4	5	3	3	1	2	2	4	1	25	78	S-adenosylmethionine synthase	E9B1C6_LEIMU	4	5	3	3	-1	2	2	4	-1
75	Superoxide dismutase	E9B2V9_LEIMU	22 kDa	8	5	4	4	5	4	1	2	3	36	75	Superoxide dismutase	E9B2V9_LEIMU	2.67	1.67	1.33	1.33	1.67	1.33	-3	-1.5	-1
50	Putative serine/threonine-protein kinase (Putative protein kinase)	E9AXW8_LEIMU	44 kDa	7	4	3	9	7	2	1	6	1	40	50	Putative serine/threonine-protein kinase (Putative protein kinase)	E9AXW8_LEIMU	7	4	3	9	7	2	-1	6	-1

## Sheet: Unique and missing table
Unique to	Protein Name	Accession number	Molecular Weight	Function
CL1	Protein disulfide-isomerase	E9AUD1_LEIMU	52 kDa	Catalyses protein folding
	Putative carboxypeptidase	E9B493_LEIMU	57 kDa	Metallocarboxypeptidase
	Fructose-bisphosphate aldolase	E9ASP6_LEIMU	41 kDa	Glycolysis
	Putative ATP-dependent Clp protease subunit, heat shock protein 100 (HSP100)	E9ALU6_LEIMU	97 kDa	ATP binding
	Putative short chain dehydrogenase	E9B601_LEIMU	25 kDa	Oxidoreductase
CL3	S-methyl-5'-thioadenosine phosphorylase	E9AKI9_LEIMU	33 kDa	L-methionine biosynthesis salvage pathway
CL4	Conserved TPR domain protein	E9B146_LEIMU	45 kDa	HSP-binding
	Kinesin-like protein	E9AR52_LEIMU	105 kDa	ATP-dependent microtubule motor
CL8	Putative asparagine synthetase a (Putative aspartate-ammonia ligase)	E9AY61_LEIMU	40 kDa	Asparagine biosynthesis
	Putative serine/threonine-protein kinase	E9AVE6_LEIMU	90 kDa	Protein kinase
Ht	Amastin-like surface protein-like protein	E9B0L6_LEIMU	25 kDa	Integral membrane protein
	Putative zinc transporter	E9B012_LEIMU	47 kDa	Transmembrane zinc transporter
Missing from	Protein Name	Accession number	Molecular Weight	Function
CL1	Putative 3'-nucleotidase/nuclease	E9ANW7_LEIMU	41 kDa	Endonuclease
CL3	Putative myosin heavy chain	E9B3G5_LEIMU	119 kDa	Actin binding motor
	Putative ecotin	E9AQ49_LEIMU	41 kDa	Serine-type endopeptidase inhibitor
	Putative casein kinase	E9B5Y1_LEIMU	40 kDa	Serine/threonine kinase
	Putative calpain-like cysteine peptidase	E9AK26_LEIMU	89 kDa	Calcium-dependent cysteine-type endopeptidase
	Proteasome regulatory ATPase subunit	E9ATM0_LEIMU	46 kDa	Proteasome-activating
	Glyceraldehyde-3-phosphate dehydrogenase	E9B170_LEIMU	39 kDa	Glycolysis
	Putative proteophosphoglycan ppg3 (Fragment)	E9B5T5_LEIMU	120 kDa	Extracellular matrix
	GDP-mannose pyrophosphorylase	Q9BLW4_LEIME	41 kDa	Mannose-1-phosphate guanylyltransferase
	Putative small GTP-binding protein Rab1	E9AYX8_LEIMU	22 kDa	GTPase
CL5	Clathrin heavy chain	E9AST4_LEIMU	191 kDa	Intracellular/vesicle-mediated transport
	Putative small GTP-binding protein Rab11	E9ANA1_LEIMU	23 kDa	GTP binding
CL7	Putative long-chain-fatty-acid-CoA ligase	E9AJD9_LEIMU	78 kDa	Cellular homeostasis
	Putative surface protein amastin	E9B0L4_LEIMU	21 kDa	Mediates parasite survival in vertebrate host
Ht	Pyruvate kinase	E9B5P1_LEIMU	54 kDa	Glycolysis
	2,3-bisphosphoglycerate-independent phosphoglycerate mutase	E9AUA1_LEIMU	61 kDa	Glycolysis
	Heat shock protein 70-related protein	E9AYA3_LEIMU	71 kDa	ATP binding
	Putative ABC transporter	E9AYZ8_LEIMU	203 kDa	ATPase-coupled transmembrane transporter
	Putative seryl-tRNA synthetase	E9ANF6_LEIMU	53 kDa	Seryl-tRNA aminoacylation
	Trypanothione reductase	E9AKE1_LEIMU	53 kDa	Glutathione reductase equivalent
	Serine/threonine-protein phosphatase	E9AKB4_LEIMU	72 kDa	Serine/threonine phosphatase
	Putative adenosine kinase	E9B0L7_LEIMU	37 kDa	AMP biosynthesis salvage pathway
	Kinesin-like protein	E9ARX7_LEIMU	94 kDa	Microtubule-based movement
	Proteasome subunit alpha type	E9AVH9_LEIMU	27 kDa	Ubiquitin-dependent hydrolase
	Putative Qc-SNARE protein	E9AM81_LEIMU	24 kDa	Vesicle-mediated transport
	Putative paraflagellar rod protein 1D	E9ALP7_LEIMU	69 kDa	Calmodulin binding

## Sheet: All proteins heat map by sum
Identified Proteins (459)	SUM	CL1	CL2	CL3	CL4	CL5	CL6	CL7	CL8	Ht	Zscore	15-LMEX 1A	11-LMEX 1C	09-LMEX 2A	17-LMEX 2B	07-LMEX 2C	05-LMEX 2D	03-LMEX 3A	01-LMEX 3B	03-Sample H
Putative heat-shock protein hsp70	345	36	33	26	51	44	25	22	32	76		-0.138154	-0.315781	-0.730243	0.74998	0.335517	-0.789452	-0.967079	-0.37499	2.2302
GP63, leishmanolysin	326	45	35	32	34	38	30	27	33	52		1.12439	-0.156561	-0.540847	-0.284656	0.227725	-0.797037	-1.18132	-0.412751	2.02106
Plasma membrane ATPase	259	32	39	22	33	27	28	11	36	31		0.386667	1.22667	-0.813333	0.506667	-0.213333	-0.0933333	-2.13333	0.866667	0.266667
Surface antigen-like protein	235	36	26	2	39	29	26	19	39	19		0.835432	-0.00938688	-2.03695	1.08888	0.244059	-0.00938688	-0.60076	1.08888	-0.60076
Elongation factor 1-alpha	230	35	26	23	23	20	24	11	24	44		1.01678	0.0478485	-0.275129	-0.275129	-0.598106	-0.16747	-1.56704	-0.16747	1.98571
Receptor-type adenylate cyclase a	229	29	24	9	36	30	21	22	49	9		0.281728	-0.114452	-1.30299	0.83638	0.360964	-0.35216	-0.272924	1.86645	-1.30299
Actin	196	42	11	2	29	18	23	14	41	16		1.50334	-0.801229	-1.4703	0.536906	-0.280843	0.090861	-0.578206	1.429	-0.429525
Heat shock protein 83-1	188	30	18	16	28	17	23	14	18	24		1.62696	-0.515864	-0.873	1.26982	-0.694432	0.376977	-1.23014	-0.515864	0.555546
Tubulin beta chain	186	26	17	13	24	19	16	20	22	29		1.04595	-0.719092	-1.50356	0.65372	-0.32686	-0.915209	-0.130744	0.261488	1.6343
ATP synthase subunit beta	186	27	18	26	24	12	16	21	22	20		1.31347	-0.553041	1.10608	0.691301	-1.79738	-0.967822	0.0691301	0.27652	-0.13826
Elongation factor 2	167	33	16	11	16	17	18	13	28	15		2.00738	-0.355151	-1.05001	-0.355151	-0.216179	-0.0772068	-0.772068	1.31252	-0.494124
Tubulin alpha chain	156	19	10	13	25	18	17	16	21	17		0.3849	-1.69356	-1.00074	1.77054	0.15396	-0.07698	-0.30792	0.84678	-0.07698
Calpain-like cysteine peptidase	147	31	10	4	27	17	7	7	26	18		1.47406	-0.636524	-1.23955	1.07204	0.0670025	-0.938035	-0.938035	0.971537	0.167506
p-glycoprotein	141	32	21	6	19	12	8	10	30	3		1.56625	0.511428	-0.926962	0.319642	-0.351606	-0.735177	-0.543392	1.37446	-1.21464
Putative myosin heavy chain	133	33	13	0	21	17	14	10	24	1		1.72227	-0.168026	-1.39672	0.588091	0.210032	-0.0735113	-0.45157	0.871634	-1.3022
Surface antigen-like protein	132	21	15	2	20	17	12	17	17	11		1.09834	0.0578073	-2.19668	0.924917	0.404651	-0.462459	0.404651	0.404651	-0.635881
Clathrin heavy chain	125	4	22	49	13	0	25	6	3	3		-0.623423	0.511347	2.2135	-0.056038	-0.875594	0.700475	-0.497337	-0.686465	-0.686465
Putative histidine secretory acid phosphatase	124	11	16	13	24	16	11	7	15	11		-0.576774	0.461419	-0.161497	2.12253	0.461419	-0.576774	-1.40733	0.25378	-0.576774
Glucose transporter, lmgt2	123	24	14	11	11	10	10	6	18	19		1.83387	0.0591571	-0.473257	-0.473257	-0.650728	-0.650728	-1.36061	0.769042	0.946514
Putative calcium motive P-type ATPase	115	27	18	9	11	11	12	7	16	4		2.08689	0.766282	-0.554331	-0.260862	-0.260862	-0.114127	-0.847801	0.472812	-1.28801
Enolase	113	18	11	2	16	15	8	5	23	15		0.818202	-0.233772	-1.58631	0.517638	0.367356	-0.684618	-1.13546	1.56961	0.367356
Surface antigen-like protein	113	15	7	1	22	16	11	17	20	4		0.336476	-0.764719	-1.59062	1.30002	0.474126	-0.214121	0.611775	1.02472	-1.17767
Putative nucleoside transporter 1	102	8	17	15	8	10	10	11	10	13		-1.08148	1.83851	1.18962	-1.08148	-0.43259	-0.43259	-0.108148	-0.43259	0.540738
Tryparedoxin peroxidase	98	18	10	8	12	10	8	7	12	13		2.10973	-0.263716	-0.857078	0.329645	-0.263716	-0.857078	-1.15376	0.329645	0.626326
Kinesin-like protein	98	19	6	2	19	12	9	9	21	1		1.09013	-0.657064	-1.19466	1.09013	0.149333	-0.253866	-0.253866	1.35893	-1.32906
Putative ATPase alpha subunit	91	12	9	17	9	7	8	11	5	13		0.526705	-0.309826	1.92092	-0.309826	-0.867514	-0.58867	0.247861	-1.4252	0.805548
Putative calpain-like cysteine peptidase	90	11	10	4	13	9	9	9	9	16		0.304997	0	-1.82998	0.914991	-0.304997	-0.304997	-0.304997	-0.304997	1.82998
Putative ABC transporter	82	12	7	6	16	13	8	7	13	0		0.594528	-0.434463	-0.640261	1.41772	0.800327	-0.228665	-0.434463	0.800327	-1.87505
Putative cystathione gamma lyase	80	14	6	6	13	10	6	4	13	8		1.37283	-0.775947	-0.775947	1.10423	0.298441	-0.775947	-1.31314	1.10423	-0.238753
Putative ecotin	78	18	11	0	11	9	8	9	11	1		1.71117	0.427793	-1.58894	0.427793	0.0611132	-0.122226	0.0611132	0.427793	-1.4056
Putative vacuolar-type proton translocating pyrophosphatase 1	72	17	2	2	8	8	6	2	6	21		1.3306	-0.887066	-0.887066	0	0	-0.295689	-0.887066	-0.295689	1.92198
Putative heat shock protein	67	8	10	3	15	7	5	4	12	3		0.131762	0.606103	-1.05409	1.79196	-0.105409	-0.579751	-0.816922	1.08044	-1.05409
Putative calpain-like cysteine peptidase	64	8	5	0	12	11	9	6	13	0		0.1849	-0.439138	-1.4792	1.01695	0.808938	0.392913	-0.231125	1.22496	-1.4792
Peptidyl-prolyl cis-trans isomerase	62	12	8	4	7	5	3	2	10	11		1.41155	0.306858	-0.797831	0.0306858	-0.521659	-1.074	-1.35018	0.859203	1.13538
Putative NADP-dependent alcohol dehydrogenase	61	9	10	5	8	6	5	5	11	2		0.764719	1.10884	-0.611775	0.420596	-0.267652	-0.611775	-0.611775	1.45297	-1.64415
Putative amino acid permease	60	6	6	8	5	8	8	6	8	5		-0.503953	-0.503953	1.00791	-1.25988	1.00791	1.00791	-0.503953	1.00791	-1.25988
Heat shock protein 70-related protein	59	15	6	1	10	7	7	3	10	0		1.76936	-0.116405	-1.16405	0.721711	0.093124	0.093124	-0.744992	0.721711	-1.37358
Putative seryl-tRNA synthetase	56	12	6	2	11	4	4	6	11	0		1.35454	-0.0520976	-0.989855	1.1201	-0.520976	-0.520976	-0.0520976	1.1201	-1.45873
Pyruvate kinase	56	12	7	4	9	8	5	5	6	0		1.7079	0.22991	-0.656886	0.821108	0.525509	-0.361287	-0.361287	-0.0656886	-1.83928
Putative ADP ribosylation factor 3	55	11	5	1	8	9	8	5	7	1		1.41954	-0.322623	-1.48406	0.548458	0.838819	0.548458	-0.322623	0.258098	-1.48406
Putative membrane-bound acid phosphatase 2	52	4	6	9	7	4	6	5	4	7		-1.03604	0.129505	1.87782	0.712276	-1.03604	0.129505	-0.453267	-1.03604	0.712276
2,3-bisphosphoglycerate-independent phosphoglycerate mutase	52	16	6	1	10	4	2	4	9	0		1.99729	0.0434193	-0.933515	0.824967	-0.347354	-0.738128	-0.347354	0.62958	-1.1289
Proteasome regulatory ATPase subunit	48	10	3	0	15	4	3	3	9	1		0.947656	-0.473828	-1.08304	1.963	-0.270759	-0.473828	-0.473828	0.744587	-0.879967
Putative casein kinase	47	9	3	0	7	6	7	4	7	4		1.38459	-0.814463	-1.91399	0.65157	0.285062	0.65157	-0.447955	0.65157	-0.447955
Surface antigen-like protein	47	9	2	2	7	7	2	2	14	2		0.873736	-0.745245	-0.745245	0.41117	0.41117	-0.745245	-0.745245	2.03015	-0.745245
Putative casein kinase I	47	6	7	0	8	7	4	6	9	0		0.237835	0.543624	-1.59689	0.849412	0.543624	-0.373741	0.237835	1.1552	-1.59689
Putative calpain-like cysteine peptidase	44	8	4	0	11	4	4	1	11	1		0.741348	-0.211814	-1.16498	1.45622	-0.211814	-0.211814	-0.926685	1.45622	-0.926685
Transketolase	42	16	4	0	10	3	1	2	6	0		2.1323	-0.125429	-0.878006	1.00344	-0.313574	-0.689862	-0.501718	0.250859	-0.878006
Putative long-chain-fatty-acid-CoA ligase	41	1	8	5	2	3	5	0	12	5		-0.957895	0.927961	0.119737	-0.688487	-0.419079	0.119737	-1.2273	2.00559	0.119737
Adenosylhomocysteinase	41	5	6	3	7	4	4	4	5	3		0.333333	1.08333	-1.16667	1.83333	-0.416667	-0.416667	-0.416667	0.333333	-1.16667
Putative serine/threonine-protein kinase (Putative protein kinase)	40	7	4	3	9	7	2	1	6	1		0.87512	-0.152195	-0.494633	1.56	0.87512	-0.837071	-1.17951	0.532681	-1.17951
Mitochondrial processing peptidase, beta subunit,putative,metallo-peptidase, Clan ME, Family M16	39	7	3	7	3	2	3	5	2	7		1.22355	-0.611775	1.22355	-0.611775	-1.07061	-0.611775	0.305888	-1.07061	1.22355
Phosphodiesterase	39	10	6	0	10	4	1	3	5	0		1.47547	0.433963	-1.1283	1.47547	-0.0867926	-0.867926	-0.34717	0.173585	-1.1283
Putative ADP,ATP carrier protein 1, mitochondrial	37	6	4	6	4	1	4	4	4	4		1.30002	-0.0764719	1.30002	-0.0764719	-2.14121	-0.0764719	-0.0764719	-0.0764719	-0.0764719
Serine/threonine-protein phosphatase	37	7	4	3	7	4	2	5	5	0		1.27783	-0.0491473	-0.491473	1.27783	-0.0491473	-0.933799	0.393179	0.393179	-1.81845
Superoxide dismutase	36	8	5	4	4	5	4	1	2	3		2	0.5	0	0	0.5	0	-1.5	-1	-0.5
Putative calpain-like cysteine peptidase (Putative cysteine peptidase, clan ca, family c2)	36	9	2	1	6	2	4	4	7	1		1.76777	-0.707107	-1.06066	0.707107	-0.707107	0	0	1.06066	-1.06066
Putative adenosine kinase	36	4	4	6	5	5	3	4	5	0		0	0	1.1547	0.57735	0.57735	-0.57735	0	0.57735	-2.3094
Nucleoside diphosphate kinase	35	3	5	1	4	2	4	2	5	9		-0.375252	0.469065	-1.21957	0.0469065	-0.797411	0.0469065	-0.797411	0.469065	2.1577
Putative calpain-like cysteine peptidase	34	4	4	3	2	5	3	4	6	3		0.1849	0.1849	-0.64715	-1.4792	1.01695	-0.64715	0.1849	1.849	-0.64715
Histone H4	33	3	3	2	5	4	5	4	1	6		-0.421637	-0.421637	-1.05409	0.843274	0.210819	0.843274	0.210819	-1.68655	1.47573
Putative ABC transporter	33	7	2	0	12	4	3	0	5	0		0.839921	-0.419961	-0.923913	2.0998	0.0839921	-0.167984	-0.923913	0.335968	-0.923913
Putative tyrosine aminotransferase	33	3	4	1	7	6	5	3	3	1		-0.323381	0.16169	-1.29352	1.6169	1.13183	0.646762	-0.323381	-0.323381	-1.29352
Proteasome subunit alpha type	32	5	3	2	8	2	2	2	8	0		0.509804	-0.196078	-0.54902	1.56863	-0.54902	-0.54902	-0.54902	1.56863	-1.2549
Histone H4	31	3	3	3	5	3	4	4	3	3		-0.611775	-0.611775	-0.611775	2.14121	-0.611775	0.764719	0.764719	-0.611775	-0.611775
Transitional endoplasmic reticulum ATPase,putative	31	11	3	0	9	3	0	0	5	0		1.8177	-0.106924	-0.828658	1.33654	-0.106924	-0.828658	-0.828658	0.374233	-0.828658
Putative ADP-ribosylation factor	31	6	3	4	5	2	2	3	5	1		1.53333	-0.266667	0.333333	0.933333	-0.866667	-0.866667	-0.266667	0.933333	-1.46667
Putative polyubiquitin	30	2	3	2	4	2	2	2	3	10		-0.5132	-0.1283	-0.5132	0.2566	-0.5132	-0.5132	-0.5132	-0.1283	2.566
Glyceraldehyde-3-phosphate dehydrogenase	30	5	2	0	5	3	1	3	4	7		0.764719	-0.611775	-1.52944	0.764719	-0.152944	-1.07061	-0.152944	0.305888	1.68238
Trypanothione reductase	28	5	4	2	6	3	1	2	5	0		0.931594	0.438397	-0.547997	1.42479	-0.0547997	-1.04119	-0.547997	0.931594	-1.53439
Ribonucleoprotein p18, mitochondrial,putative	27	8	2	5	0	0	3	4	2	3		2	-0.4	0.8	-1.2	-1.2	0	0.4	-0.4	0
Proteasome subunit alpha type	26	4	2	2	6	3	2	0	7	0		0.458952	-0.367162	-0.367162	1.28507	0.0458952	-0.367162	-1.19328	1.69812	-1.19328
Putative surface protein amastin	25	2	6	2	1	3	4	0	3	4		-0.435169	1.80284	-0.435169	-0.994672	0.124334	0.683837	-1.55417	0.124334	0.683837
Putative 40S ribosomal protein S4	25	0	0	3	10	5	4	2	0	1		-0.849412	-0.849412	0.067953	2.20847	0.67953	0.373741	-0.237835	-0.849412	-0.543624
GDP-mannose pyrophosphorylase	25	8	4	0	3	3	2	1	3	1		2.2381	0.52381	-1.19048	0.0952381	0.0952381	-0.333333	-0.761905	0.0952381	-0.761905
Proteasome regulatory non-ATP-ase subunit 5,putative	25	4	5	0	9	1	0	0	6	0		0.365299	0.664181	-0.830226	1.85971	-0.531345	-0.830226	-0.830226	0.963062	-0.830226
Putative paraflagellar rod protein	25	3	2	0	10	2	1	1	6	0		0.067953	-0.237835	-0.849412	2.20847	-0.237835	-0.543624	-0.543624	0.985318	-0.849412
S-adenosylmethionine synthase	25	4	5	3	3	1	2	2	4	1		0.876501	1.59364	0.159364	0.159364	-1.27491	-0.557773	-0.557773	0.876501	-1.27491
Putative kinesin K39	24	6	4	2	3	0	0	2	5	2		1.6169	0.646762	-0.323381	0.16169	-1.29352	-1.29352	-0.323381	1.13183	-0.323381
Putative proteophosphoglycan ppg3 (Fragment)	24	1	2	0	6	2	2	3	6	2		-0.808452	-0.323381	-1.29352	1.6169	-0.323381	-0.323381	0.16169	1.6169	-0.323381
Putative ADP-ribosylation factor-like (Putative small gtpase)	23	4	2	0	8	0	1	2	4	2		0.576498	-0.22173	-1.01996	2.17295	-1.01996	-0.620844	-0.22173	0.576498	-0.22173
6-phosphogluconate dehydrogenase, decarboxylating	23	10	2	0	4	1	0	2	4	0		2.32211	-0.173292	-0.797142	0.450559	-0.485217	-0.797142	-0.173292	0.450559	-0.797142
Putative paraflagellar rod protein 1D	23	4	2	4	4	3	2	2	2	0		1.08333	-0.416667	1.08333	1.08333	0.333333	-0.416667	-0.416667	-0.416667	-1.91667
Putative long-chain-fatty-acid-CoA ligase	22	6	3	0	2	3	1	0	4	3		1.82932	0.285831	-1.25766	-0.228665	0.285831	-0.743161	-1.25766	0.800327	0.285831
Glycosomal phosphoenolpyruvate carboxykinase,putative	22	6	0	0	4	2	0	3	4	3		1.67096	-1.14878	-1.14878	0.731043	-0.208869	-1.14878	0.261087	0.731043	0.261087
Putative small GTP-binding protein Rab11	22	3	2	2	6	0	2	1	4	2		0.319275	-0.25542	-0.25542	2.04336	-1.40481	-0.25542	-0.830116	0.893971	-0.25542
Dipeptidyl peptidase 3	22	5	3	0	5	0	3	2	4	0		1.2356	0.268608	-1.18187	1.2356	-1.18187	0.268608	-0.214886	0.752101	-1.18187
Transaldolase	21	5	1	0	7	1	2	2	3	0		1.13707	-0.568535	-0.994937	1.98987	-0.568535	-0.142134	-0.142134	0.284268	-0.994937
Surface antigen-like protein	21	4	3	0	2	2	2	4	4	0		1.05409	0.421637	-1.47573	-0.210819	-0.210819	-0.210819	1.05409	1.05409	-1.47573
Histone H2B	20	1	0	3	1	2	6	2	0	5		-0.579751	-1.05409	0.368932	-0.579751	-0.105409	1.79196	-0.105409	-1.05409	1.31762
Putative dynein heavy chain	20	4	0	0	12	0	0	0	4	0		0.438397	-0.547997	-0.547997	2.41119	-0.547997	-0.547997	-0.547997	0.438397	-0.547997
Putative glucose-regulated protein 78	20	5	3	0	2	2	1	6	0	1		1.31762	0.368932	-1.05409	-0.105409	-0.105409	-0.579751	1.79196	-1.05409	-0.579751
Putative ABC transporter	20	6	0	0	7	0	0	1	6	0		1.21332	-0.713717	-0.713717	1.53449	-0.713717	-0.713717	-0.392544	1.21332	-0.713717
Serine/threonine-protein phosphatase	20	5	5	1	2	0	2	0	5	0		1.24922	1.24922	-0.549657	-0.0999376	-0.999376	-0.0999376	-0.999376	1.24922	-0.999376
Proteasome subunit beta	20	5	4	2	3	2	2	0	2	0		1.69224	1.08304	-0.135379	0.473828	-0.135379	-0.135379	-1.35379	-0.135379	-1.35379
Putative surface antigen (Fragment)	19	2	2	2	2	2	2	2	2	3		-0.333333	-0.333333	-0.333333	-0.333333	-0.333333	-0.333333	-0.333333	-0.333333	2.66667
Histone H2A	19	2	0	1	4	4	3	1	0	4		-0.0656886	-1.24808	-0.656886	1.11671	1.11671	0.525509	-0.656886	-1.24808	1.11671
Putative small GTP-binding protein Rab1	19	5	2	0	4	2	1	1	2	2		1.88006	-0.0723102	-1.37389	1.22927	-0.0723102	-0.723102	-0.723102	-0.0723102	-0.0723102
Putative thimet oligopeptidase (Metallo-peptidase, clan ma(E), family m3)	19	6	2	0	8	1	0	0	2	0		1.32524	-0.0378641	-0.719418	2.0068	-0.378641	-0.719418	-0.719418	-0.0378641	-0.719418
Putative ef-hand protein 5	19	4	4	0	4	1	1	0	5	0		0.904498	0.904498	-1.01091	0.904498	-0.532058	-0.532058	-1.01091	1.38335	-1.01091
Putative Qc-SNARE protein	19	3	2	3	2	1	4	2	2	0		0.761905	-0.0952381	0.761905	-0.0952381	-0.952381	1.61905	-0.0952381	-0.0952381	-1.80952
Putative 60S ribosomal protein L21	18	0	2	3	2	4	4	2	0	1		-1.33333	0	0.666667	0	1.33333	1.33333	0	-1.33333	-0.666667
Putative serine/threonine-protein kinase	18	4	1	0	5	1	1	1	5	0		0.970143	-0.485071	-0.970143	1.45521	-0.485071	-0.485071	-0.485071	1.45521	-0.970143
Putative heat shock protein DNAJ	18	2	2	0	5	4	1	1	3	0		0	0	-1.1547	1.73205	1.1547	-0.57735	-0.57735	0.57735	-1.1547
Putative adenylate kinase	18	3	2	1	4	0	2	4	2	0		0.666667	0	-0.666667	1.33333	-1.33333	0	1.33333	0	-1.33333
Putative ecotin	17	8	3	0	4	0	0	1	1	0		2.25242	0.40953	-0.696201	0.778107	-0.696201	-0.696201	-0.327624	-0.327624	-0.696201
Acetyl-coenzyme A synthetase	16	5	3	0	5	0	0	0	2	1		1.52843	0.579751	-0.843274	1.52843	-0.843274	-0.843274	-0.843274	0.105409	-0.368932
Phosphodiesterase	16	3	2	0	5	1	0	1	3	1		0.744587	0.135379	-1.08304	1.963	-0.473828	-1.08304	-0.473828	0.744587	-0.473828
Phosphotransferase	16	8	0	0	4	0	0	0	4	0		2.14121	-0.611775	-0.611775	0.764719	-0.611775	-0.611775	-0.611775	0.764719	-0.611775
Putative GTP-binding protein	16	4	2	2	2	0	4	2	0	0		1.42134	0.142134	0.142134	0.142134	-1.13707	1.42134	0.142134	-1.13707	-1.13707
Autophagy-related protein	16	2	2	0	3	1	3	1	4	0		0.159364	0.159364	-1.27491	0.876501	-0.557773	0.876501	-0.557773	1.59364	-1.27491
Miltefosine transporter beta subunit	16	3	3	2	2	0	2	2	2	0		1.11832	1.11832	0.203331	0.203331	-1.62665	0.203331	0.203331	0.203331	-1.62665
Putative aminopeptidase P	15	6	0	1	2	0	0	2	3	1		2.23772	-0.860663	-0.344265	0.172133	-0.860663	-0.860663	0.172133	0.68853	-0.344265
Putative major vault protein	15	3	4	3	1	0	3	0	0	1		0.843274	1.47573	0.843274	-0.421637	-1.05409	0.843274	-1.05409	-1.05409	-0.421637
Putative 3'-nucleotidase/nuclease	15	0	3	1	4	1	2	1	2	1		-1.36083	1.08866	-0.544331	1.90516	-0.544331	0.272166	-0.544331	0.272166	-0.544331
Rab GDP dissociation inhibitor	15	5	0	0	4	0	0	0	6	0		1.30744	-0.65372	-0.65372	0.915209	-0.65372	-0.65372	-0.65372	1.69967	-0.65372
Putative dual specificity protein phosphatase	15	5	0	0	5	0	0	0	5	0		1.33333	-0.666667	-0.666667	1.33333	-0.666667	-0.666667	-0.666667	1.33333	-0.666667
Proteasome regulatory non-ATP-ase subunit 2,putative	15	5	0	0	6	1	0	0	3	0		1.3901	-0.695048	-0.695048	1.80712	-0.278019	-0.695048	-0.695048	0.556038	-0.695048
Malic enzyme	15	6	1	0	5	1	1	0	1	0		1.93793	-0.298142	-0.745356	1.49071	-0.298142	-0.298142	-0.745356	-0.298142	-0.745356
ATP-dependent 6-phosphofructokinase	15	4	0	0	4	2	0	1	4	0		1.24722	-0.890871	-0.890871	1.24722	0.178174	-0.890871	-0.356348	1.24722	-0.890871
Aminopeptidase	15	4	2	0	2	2	1	0	4	0		1.47573	0.210819	-1.05409	0.210819	0.210819	-0.421637	-1.05409	1.47573	-1.05409
Putative peptidyl-prolyl cis-trans isomerase (Cyclophilin-40)	15	3	4	1	3	0	2	0	2	0		0.888889	1.55556	-0.444444	0.888889	-1.11111	0.222222	-1.11111	0.222222	-1.11111
Kinesin-like protein	15	1	1	2	1	1	3	2	4	0		-0.544331	-0.544331	0.272166	-0.544331	-0.544331	1.08866	0.272166	1.90516	-1.36083
Phosphoglycerate kinase	14	4	1	0	1	0	2	0	5	1		1.35018	-0.306858	-0.859203	-0.306858	-0.859203	0.245487	-0.859203	1.90252	-0.306858
Putative 60S ribosomal protein L13	14	0	0	2	6	3	1	2	0	0		-0.775091	-0.775091	0.221455	2.21455	0.719727	-0.276818	0.221455	-0.775091	-0.775091
Proteasome regulatory non-ATPase subunit 6,putative	14	3	2	0	4	2	1	0	2	0		1.01436	0.31211	-1.09238	1.7166	0.31211	-0.390137	-1.09238	0.31211	-1.09238
Putative nucleoside transporter 1	14	1	2	4	0	3	2	2	0	0		-0.390137	0.31211	1.7166	-1.09238	1.01436	0.31211	0.31211	-1.09238	-1.09238
Putative long chain fatty Acyl CoA synthetase	14	1	2	0	2	2	2	1	4	0		-0.449467	0.359573	-1.25851	0.359573	0.359573	0.359573	-0.449467	1.97765	-1.25851
Protein tyrosine phosphatase-like protein	13	1	4	0	2	1	0	1	2	2		-0.359573	2.06755	-1.16861	0.449467	-0.359573	-1.16861	-0.359573	0.449467	0.449467
3'-nucleotidase/nuclease	13	0	1	4	3	1	0	2	0	2		-1.01436	-0.31211	1.79463	1.09238	-0.31211	-1.01436	0.390137	-1.01436	0.390137
Putative aminopeptidase (Metallo-peptidase, clan mf, family m17)	13	5	3	2	0	0	1	0	2	0		2.04336	0.893971	0.319275	-0.830116	-0.830116	-0.25542	-0.830116	0.319275	-0.830116
Tryparedoxin	13	5	2	0	2	2	1	0	1	0		2.23634	0.349428	-0.908514	0.349428	0.349428	-0.279543	-0.908514	-0.279543	-0.908514
Alanine--tRNA ligase	13	3	1	0	3	0	1	1	4	0		1.03069	-0.294484	-0.957073	1.03069	-0.957073	-0.294484	-0.294484	1.69328	-0.957073
Putative trypanothione synthetase	13	3	2	1	1	2	0	0	4	0		1.09238	0.390137	-0.31211	-0.31211	0.390137	-1.01436	-1.01436	1.79463	-1.01436
Putative small GTP-binding protein Rab28	13	1	0	0	3	2	1	2	4	0		-0.31211	-1.01436	-1.01436	1.09238	0.390137	-0.31211	0.390137	1.79463	-1.01436
D-3-phosphoglycerate dehydrogenase-like protein	12	2	2	0	3	0	2	1	2	0		0.596285	0.596285	-1.19257	1.49071	-1.19257	0.596285	-0.298142	0.596285	-1.19257
Putative isoleucyl-tRNA synthetase	11	1	2	2	1	0	2	0	2	1		-0.266667	0.933333	0.933333	-0.266667	-1.46667	0.933333	-1.46667	0.933333	-0.266667
Transmembrane 9 superfamily member	11	6	2	1	0	0	0	0	2	0		2.40565	0.391618	-0.111891	-0.6154	-0.6154	-0.6154	-0.6154	0.391618	-0.6154
40S ribosomal protein S6	11	0	0	3	3	1	2	2	0	0		-0.938937	-0.938937	1.36573	1.36573	-0.170716	0.597505	0.597505	-0.938937	-0.938937
Putative fatty acyl CoA syntetase 1	11	3	3	2	1	0	1	0	1	0		1.4792	1.4792	0.64715	-0.1849	-1.01695	-0.1849	-1.01695	-0.1849	-1.01695
Putative endoribonuclease L-PSP (Pb5)	11	2	0	2	2	1	2	0	2	0		0.800327	-1.25766	0.800327	0.800327	-0.228665	0.800327	-1.25766	0.800327	-1.25766
I/6 autoantigen-like protein	10	0	1	0	0	0	0	0	4	5		-0.565459	-0.0565459	-0.565459	-0.565459	-0.565459	-0.565459	-0.565459	1.47019	1.97911
Putative rab1 small GTP-binding protein	10	1	3	0	1	0	1	2	0	2		-0.105409	1.79196	-1.05409	-0.105409	-1.05409	-0.105409	0.843274	-1.05409	0.843274
Proteasome endopeptidase complex	10	2	0	0	4	0	0	0	3	1		0.578481	-0.723102	-0.723102	1.88006	-0.723102	-0.723102	-0.723102	1.22927	-0.0723102
Putative NADH-dependent fumarate reductase	10	4	0	0	2	0	0	0	4	0		1.63785	-0.629941	-0.629941	0.503953	-0.629941	-0.629941	-0.629941	1.63785	-0.629941
Putative sarcoplasmic reticulum glycoprotein	10	4	1	0	4	1	0	0	0	0		1.7079	-0.0656886	-0.656886	1.7079	-0.0656886	-0.656886	-0.656886	-0.656886	-0.656886
Obg-like ATPase 1	10	3	0	0	4	2	0	0	1	0		1.22927	-0.723102	-0.723102	1.88006	0.578481	-0.723102	-0.723102	-0.0723102	-0.723102
40S ribosomal protein S8	10	0	0	0	4	1	2	3	0	0		-0.723102	-0.723102	-0.723102	1.88006	-0.0723102	0.578481	1.22927	-0.723102	-0.723102
Putative peptidyl dipeptidase	10	3	0	0	3	1	1	0	2	0		1.48814	-0.875376	-0.875376	1.48814	-0.0875376	-0.0875376	-0.875376	0.700301	-0.875376
Mitochondrial processing peptidase alpha subunit,putative (Metallo-peptidase, clan me, family m16)	9	2	1	0	2	0	0	3	0	1		0.894427	0	-0.894427	0.894427	-0.894427	-0.894427	1.78885	-0.894427	0
Putative 40S ribosomal protein L14	9	0	0	0	3	2	3	0	0	1		-0.755929	-0.755929	-0.755929	1.51186	0.755929	1.51186	-0.755929	-0.755929	0
Autophagy-related protein	9	0	1	0	2	1	0	1	3	1		-1	0	-1	1	0	-1	0	2	0
D-lactate dehydrogenase-like protein	9	4	1	0	2	0	1	1	0	0		2.26779	0	-0.755929	0.755929	-0.755929	0	0	-0.755929	-0.755929
Putative 60S ribosomal protein L13a	9	0	0	0	3	3	1	2	0	0		-0.755929	-0.755929	-0.755929	1.51186	1.51186	0	0.755929	-0.755929	-0.755929
Stress-inducible protein STI1 homolog	9	3	2	0	2	0	0	0	2	0		1.63299	0.816497	-0.816497	0.816497	-0.816497	-0.816497	-0.816497	0.816497	-0.816497
Biotin/lipoate protein ligase-like protein	8	4	1	0	2	0	0	0	1	0		2.2805	0.0814463	-0.65157	0.814463	-0.65157	-0.65157	-0.65157	0.0814463	-0.65157
Proteasome regulatory non-ATPase subunit,putative	8	1	0	0	4	2	0	0	1	0		0.0814463	-0.65157	-0.65157	2.2805	0.814463	-0.65157	-0.65157	0.0814463	-0.65157
ADP-ribosylation factor-like protein	8	3	1	0	3	0	0	0	1	0		1.66321	0.0875376	-0.700301	1.66321	-0.700301	-0.700301	-0.700301	0.0875376	-0.700301
Putative dynein heavy chain	8	1	0	0	3	1	0	0	3	0		0.0875376	-0.700301	-0.700301	1.66321	0.0875376	-0.700301	-0.700301	1.66321	-0.700301
Putative 40S ribosomal protein S15A	8	1	0	1	1	0	1	3	1	0		0.119737	-0.957895	0.119737	0.119737	-0.957895	0.119737	2.275	0.119737	-0.957895
Putative serine/threonine protein kinase	7	1	0	0	6	0	0	0	0	0		0.111891	-0.391618	-0.391618	2.62943	-0.391618	-0.391618	-0.391618	-0.391618	-0.391618
Putative Gim5A protein (Glycosomal membrane protein)	7	4	0	0	3	0	0	0	0	0		2.06094	-0.497468	-0.497468	1.42134	-0.497468	-0.497468	-0.497468	-0.497468	-0.497468
Proteasome subunit alpha type	7	4	0	0	1	0	0	0	2	0		2.31078	-0.557773	-0.557773	0.159364	-0.557773	-0.557773	-0.557773	0.876501	-0.557773
Dihydroorotate dehydrogenase (fumarate)	7	4	0	0	2	0	0	0	1	0		2.31078	-0.557773	-0.557773	0.876501	-0.557773	-0.557773	-0.557773	0.159364	-0.557773
Putative aminoacylase	7	3	0	0	1	0	0	0	3	0		1.70716	-0.597505	-0.597505	0.170716	-0.597505	-0.597505	-0.597505	1.70716	-0.597505
Proteasome subunit beta type	7	2	0	0	3	0	1	0	1	0		1.11832	-0.71166	-0.71166	2.03331	-0.71166	0.203331	-0.71166	0.203331	-0.71166
NADH:flavin oxidoreductase/NADH oxidase,putative	7	2	0	0	2	0	1	0	2	0		1.25766	-0.800327	-0.800327	1.25766	-0.800327	0.228665	-0.800327	1.25766	-0.800327
Serine hydroxymethyltransferase	7	2	1	2	1	1	0	0	0	0		1.46667	0.266667	1.46667	0.266667	0.266667	-0.933333	-0.933333	-0.933333	-0.933333
Receptor-type adenylate cyclase a-like protein	7	0	1	0	1	0	2	1	2	0		-0.933333	0.266667	-0.933333	0.266667	-0.933333	1.46667	0.266667	1.46667	-0.933333
Putative 5-methyltetrahydropteroyltriglutamate--homocyst ei nemethyltransferase	6	5	0	1	0	0	0	0	0	0		2.6131	-0.402015	0.201008	-0.402015	-0.402015	-0.402015	-0.402015	-0.402015	-0.402015
Proteasome regulatory non-ATP-ase subunit 11,putative (19s proteasome regulatory subunit,metallo-peptidase, clan mp, family m67)	6	2	0	0	4	0	0	0	0	0		0.942809	-0.471405	-0.471405	2.35702	-0.471405	-0.471405	-0.471405	-0.471405	-0.471405
p-glycoprotein-like protein (Abc transporter-like protein) (Multidrug resistance protein-like protein)	6	0	0	0	4	1	0	0	1	0		-0.503953	-0.503953	-0.503953	2.51976	0.251976	-0.503953	-0.503953	0.251976	-0.503953
Phosphate transporter	6	0	3	3	0	0	0	0	0	0		-0.503953	1.76383	1.76383	-0.503953	-0.503953	-0.503953	-0.503953	-0.503953	-0.503953
Putative tyrosyl-tRNA synthetase	6	3	0	0	2	0	0	0	1	0		2.087	-0.596285	-0.596285	1.19257	-0.596285	-0.596285	-0.596285	0.298142	-0.596285
Putative cAMP-specific phosphodiesterase	6	2	0	0	2	0	0	0	2	0		1.33333	-0.666667	-0.666667	1.33333	-0.666667	-0.666667	-0.666667	1.33333	-0.666667
40S ribosomal protein S24	6	0	0	1	1	2	2	0	0	0		-0.7698	-0.7698	0.3849	0.3849	1.5396	1.5396	-0.7698	-0.7698	-0.7698
Amastin-like surface protein-like protein	5	0	0	0	0	0	0	0	0	5		-0.333333	-0.333333	-0.333333	-0.333333	-0.333333	-0.333333	-0.333333	-0.333333	2.66667
Universal minicircle sequence binding protein,putative	5	0	0	0	0	1	0	0	2	2		-0.629941	-0.629941	-0.629941	-0.629941	0.503953	-0.629941	-0.629941	1.63785	1.63785
Palmitoyltransferase	5	4	0	0	0	0	0	0	1	0		2.58333	-0.416667	-0.416667	-0.416667	-0.416667	-0.416667	-0.416667	0.333333	-0.416667
Putative 60S ribosomal protein L10	5	0	0	0	4	0	1	0	0	0		-0.416667	-0.416667	-0.416667	2.58333	-0.416667	0.333333	-0.416667	-0.416667	-0.416667
Putative arginyl-tRNA synthetase	5	3	0	0	2	0	0	0	0	0		2.16248	-0.491473	-0.491473	1.27783	-0.491473	-0.491473	-0.491473	-0.491473	-0.491473
6-phosphogluconolactonase	5	3	0	0	2	0	0	0	0	0		2.16248	-0.491473	-0.491473	1.27783	-0.491473	-0.491473	-0.491473	-0.491473	-0.491473
Putative glucosamine-fructose-6-phosphate aminotransferase	5	0	0	0	3	0	0	0	2	0		-0.491473	-0.491473	-0.491473	2.16248	-0.491473	-0.491473	-0.491473	1.27783	-0.491473
Putative peptidase M20/M25/M40	5	1	0	0	1	0	0	0	3	0		0.438397	-0.547997	-0.547997	0.438397	-0.547997	-0.547997	-0.547997	2.41119	-0.547997
Ubiquitinyl hydrolase 1	5	1	0	0	3	0	0	0	1	0		0.438397	-0.547997	-0.547997	2.41119	-0.547997	-0.547997	-0.547997	0.438397	-0.547997
Putative calpain-like cysteine peptidase	5	0	0	0	3	1	0	0	1	0		-0.547997	-0.547997	-0.547997	2.41119	0.438397	-0.547997	-0.547997	0.438397	-0.547997
Succinyl-diaminopimelate desuccinylase-like protein	5	2	0	0	1	0	0	0	2	0		1.63785	-0.629941	-0.629941	0.503953	-0.629941	-0.629941	-0.629941	1.63785	-0.629941
Putative ubiquitin-activating enzyme e1	5	2	1	0	2	0	0	0	0	0		1.63785	0.503953	-0.629941	1.63785	-0.629941	-0.629941	-0.629941	-0.629941	-0.629941
Putative glycyl tRNA synthetase	5	1	1	0	2	0	1	0	0	0		0.611775	0.611775	-0.764719	1.98827	-0.764719	0.611775	-0.764719	-0.764719	-0.764719
60S ribosomal protein L11 (L5, L16)	5	0	0	1	0	1	1	2	0	0		-0.764719	-0.764719	0.611775	-0.764719	0.611775	0.611775	1.98827	-0.764719	-0.764719
Putative zinc transporter	4	0	0	0	0	0	0	0	0	4		-0.333333	-0.333333	-0.333333	-0.333333	-0.333333	-0.333333	-0.333333	-0.333333	2.66667
Putative transmembrane amino acid transporter	4	0	1	0	0	1	0	0	0	2		-0.611775	0.764719	-0.611775	-0.611775	0.764719	-0.611775	-0.611775	-0.611775	2.14121
Putative ATP-dependent Clp protease subunit, heat shock protein 100 (HSP100)	4	4	0	0	0	0	0	0	0	0		2.66667	-0.333333	-0.333333	-0.333333	-0.333333	-0.333333	-0.333333	-0.333333	-0.333333
Proteasome subunit beta type	4	2	0	0	2	0	0	0	0	0		1.76383	-0.503953	-0.503953	1.76383	-0.503953	-0.503953	-0.503953	-0.503953	-0.503953
Phosphatidylinositol-4-phosphate 5-kinase-like protein	4	2	0	0	0	1	0	0	1	0		2.14121	-0.611775	-0.611775	-0.611775	0.764719	-0.611775	-0.611775	0.764719	-0.611775
Phosphodiesterase	4	1	0	0	2	1	0	0	0	0		0.764719	-0.611775	-0.611775	2.14121	0.764719	-0.611775	-0.611775	-0.611775	-0.611775
Putative phosphatase 2C	4	1	0	0	2	0	0	0	1	0		0.764719	-0.611775	-0.611775	2.14121	-0.611775	-0.611775	-0.611775	0.764719	-0.611775
Proteasome subunit alpha type	4	0	1	0	0	0	1	0	2	0		-0.611775	0.764719	-0.611775	-0.611775	-0.611775	0.764719	-0.611775	2.14121	-0.611775
Conserved TPR domain protein	3	0	0	0	3	0	0	0	0	0		-0.333333	-0.333333	-0.333333	2.66667	-0.333333	-0.333333	-0.333333	-0.333333	-0.333333
Kinesin-like protein	3	0	0	0	3	0	0	0	0	0		-0.333333	-0.333333	-0.333333	2.66667	-0.333333	-0.333333	-0.333333	-0.333333	-0.333333
Putative aspartyl-tRNA synthetase	3	2	0	0	1	0	0	0	0	0		2.35702	-0.471405	-0.471405	0.942809	-0.471405	-0.471405	-0.471405	-0.471405	-0.471405
Putative 60S ribosomal protein L19	3	0	0	0	2	1	0	0	0	0		-0.471405	-0.471405	-0.471405	2.35702	0.942809	-0.471405	-0.471405	-0.471405	-0.471405
Putative ATP-dependent DEAD-box RNA helicase	3	0	0	0	2	0	0	0	1	0		-0.471405	-0.471405	-0.471405	2.35702	-0.471405	-0.471405	-0.471405	0.942809	-0.471405
Putative carboxypeptidase	2	2	0	0	0	0	0	0	0	0		2.66667	-0.333333	-0.333333	-0.333333	-0.333333	-0.333333	-0.333333	-0.333333	-0.333333
Fructose-bisphosphate aldolase	2	2	0	0	0	0	0	0	0	0		2.66667	-0.333333	-0.333333	-0.333333	-0.333333	-0.333333	-0.333333	-0.333333	-0.333333
Protein disulfide-isomerase	2	2	0	0	0	0	0	0	0	0		2.66667	-0.333333	-0.333333	-0.333333	-0.333333	-0.333333	-0.333333	-0.333333	-0.333333
Putative short chain dehydrogenase	2	2	0	0	0	0	0	0	0	0		2.66667	-0.333333	-0.333333	-0.333333	-0.333333	-0.333333	-0.333333	-0.333333	-0.333333
Putative asparagine synthetase a (Putative aspartate--ammonia ligase)	2	0	0	0	0	0	0	0	2	0		-0.333333	-0.333333	-0.333333	-0.333333	-0.333333	-0.333333	-0.333333	2.66667	-0.333333
S-methyl-5'-thioadenosine phosphorylase	2	0	0	2	0	0	0	0	0	0		-0.333333	-0.333333	2.66667	-0.333333	-0.333333	-0.333333	-0.333333	-0.333333	-0.333333
Putative serine/threonine-protein kinase	2	0	0	0	0	0	0	0	2	0		-0.333333	-0.333333	-0.333333	-0.333333	-0.333333	-0.333333	-0.333333	2.66667	-0.333333

## Sheet: Top 50 Heatmap
Identified Proteins (459)	SUM	1A	1C	2A	2B	2C	2D	3A	3B	Heterogeneous	Zscore	15-LMEX 1A	11-LMEX 1C	09-LMEX 2A	17-LMEX 2B	07-LMEX 2C	05-LMEX 2D	03-LMEX 3A	01-LMEX 3B	03-Sample H
Putative heat-shock protein hsp70	345	36	33	26	51	44	25	22	32	76		-0.138154	-0.315781	-0.730243	0.74998	0.335517	-0.789452	-0.967079	-0.37499	2.2302
GP63, leishmanolysin	326	45	35	32	34	38	30	27	33	52		1.12439	-0.156561	-0.540847	-0.284656	0.227725	-0.797037	-1.18132	-0.412751	2.02106
Plasma membrane ATPase	259	32	39	22	33	27	28	11	36	31		0.386667	1.22667	-0.813333	0.506667	-0.213333	-0.0933333	-2.13333	0.866667	0.266667
Surface antigen-like protein	235	36	26	2	39	29	26	19	39	19		0.835432	-0.00938688	-2.03695	1.08888	0.244059	-0.00938688	-0.60076	1.08888	-0.60076
Elongation factor 1-alpha	230	35	26	23	23	20	24	11	24	44		1.01678	0.0478485	-0.275129	-0.275129	-0.598106	-0.16747	-1.56704	-0.16747	1.98571
Receptor-type adenylate cyclase a	229	29	24	9	36	30	21	22	49	9		0.281728	-0.114452	-1.30299	0.83638	0.360964	-0.35216	-0.272924	1.86645	-1.30299
Actin	196	42	11	2	29	18	23	14	41	16		1.50334	-0.801229	-1.4703	0.536906	-0.280843	0.090861	-0.578206	1.429	-0.429525
Heat shock protein 83-1	188	30	18	16	28	17	23	14	18	24		1.62696	-0.515864	-0.873	1.26982	-0.694432	0.376977	-1.23014	-0.515864	0.555546
Tubulin beta chain	186	26	17	13	24	19	16	20	22	29		1.04595	-0.719092	-1.50356	0.65372	-0.32686	-0.915209	-0.130744	0.261488	1.6343
ATP synthase subunit beta	186	27	18	26	24	12	16	21	22	20		1.31347	-0.553041	1.10608	0.691301	-1.79738	-0.967822	0.0691301	0.27652	-0.13826
Elongation factor 2	167	33	16	11	16	17	18	13	28	15		2.00738	-0.355151	-1.05001	-0.355151	-0.216179	-0.0772068	-0.772068	1.31252	-0.494124
Tubulin alpha chain	156	19	10	13	25	18	17	16	21	17		0.3849	-1.69356	-1.00074	1.77054	0.15396	-0.07698	-0.30792	0.84678	-0.07698
Calpain-like cysteine peptidase	147	31	10	4	27	17	7	7	26	18		1.47406	-0.636524	-1.23955	1.07204	0.0670025	-0.938035	-0.938035	0.971537	0.167506
Surface antigen-like protein	132	21	15	2	20	17	12	17	17	11		1.09834	0.0578073	-2.19668	0.924917	0.404651	-0.462459	0.404651	0.404651	-0.635881
Clathrin heavy chain	125	4	22	49	13	0	25	6	3	3		-0.623423	0.511347	2.2135	-0.056038	-0.875594	0.700475	-0.497337	-0.686465	-0.686465
Putative histidine secretory acid phosphatase	124	11	16	13	24	16	11	7	15	11		-0.576774	0.461419	-0.161497	2.12253	0.461419	-0.576774	-1.40733	0.25378	-0.576774
Glucose transporter, lmgt2	123	24	14	11	11	10	10	6	18	19		1.83387	0.0591571	-0.473257	-0.473257	-0.650728	-0.650728	-1.36061	0.769042	0.946514
Putative calcium motive P-type ATPase	115	27	18	9	11	11	12	7	16	4		2.08689	0.766282	-0.554331	-0.260862	-0.260862	-0.114127	-0.847801	0.472812	-1.28801
Enolase	113	18	11	2	16	15	8	5	23	15		0.818202	-0.233772	-1.58631	0.517638	0.367356	-0.684618	-1.13546	1.56961	0.367356
Surface antigen-like protein	113	15	7	1	22	16	11	17	20	4		0.336476	-0.764719	-1.59062	1.30002	0.474126	-0.214121	0.611775	1.02472	-1.17767
Putative nucleoside transporter 1	102	8	17	15	8	10	10	11	10	13		-1.08148	1.83851	1.18962	-1.08148	-0.43259	-0.43259	-0.108148	-0.43259	0.540738
Tryparedoxin peroxidase	98	18	10	8	12	10	8	7	12	13		2.10973	-0.263716	-0.857078	0.329645	-0.263716	-0.857078	-1.15376	0.329645	0.626326
Putative ATPase alpha subunit	91	12	9	17	9	7	8	11	5	13		0.526705	-0.309826	1.92092	-0.309826	-0.867514	-0.58867	0.247861	-1.4252	0.805548
Putative calpain-like cysteine peptidase	90	11	10	4	13	9	9	9	9	16		0.304997	0	-1.82998	0.914991	-0.304997	-0.304997	-0.304997	-0.304997	1.82998
Putative cystathione gamma lyase	80	14	6	6	13	10	6	4	13	8		1.37283	-0.775947	-0.775947	1.10423	0.298441	-0.775947	-1.31314	1.10423	-0.238753
Putative vacuolar-type proton translocating pyrophosphatase 1	72	17	2	2	8	8	6	2	6	21		1.3306	-0.887066	-0.887066	0	0	-0.295689	-0.887066	-0.295689	1.92198
Peptidyl-prolyl cis-trans isomerase	62	12	8	4	7	5	3	2	10	11		1.41155	0.306858	-0.797831	0.0306858	-0.521659	-1.074	-1.35018	0.859203	1.13538
Putative amino acid permease	60	6	6	8	5	8	8	6	8	5		-0.503953	-0.503953	1.00791	-1.25988	1.00791	1.00791	-0.503953	1.00791	-1.25988
Putative membrane-bound acid phosphatase 2	52	4	6	9	7	4	6	5	4	7		-1.03604	0.129505	1.87782	0.712276	-1.03604	0.129505	-0.453267	-1.03604	0.712276
Putative casein kinase	47	9	3	0	7	6	7	4	7	4		1.38459	-0.814463	-1.91399	0.65157	0.285062	0.65157	-0.447955	0.65157	-0.447955
Putative long-chain-fatty-acid-CoA ligase	41	1	8	5	2	3	5	0	12	5		-0.957895	0.927961	0.119737	-0.688487	-0.419079	0.119737	-1.2273	2.00559	0.119737
Mitochondrial processing peptidase, beta subunit,putative,metallo-peptidase, Clan ME, Family M16	39	7	3	7	3	2	3	5	2	7		1.22355	-0.611775	1.22355	-0.611775	-1.07061	-0.611775	0.305888	-1.07061	1.22355
Putative ADP,ATP carrier protein 1, mitochondrial	37	6	4	6	4	1	4	4	4	4		1.30002	-0.0764719	1.30002	-0.0764719	-2.14121	-0.0764719	-0.0764719	-0.0764719	-0.0764719
Superoxide dismutase	36	8	5	4	4	5	4	1	2	3		2	0.5	0	0	0.5	0	-1.5	-1	-0.5
Nucleoside diphosphate kinase	35	3	5	1	4	2	4	2	5	9		-0.375252	0.469065	-1.21957	0.0469065	-0.797411	0.0469065	-0.797411	0.469065	2.1577
Putative calpain-like cysteine peptidase	34	4	4	3	2	5	3	4	6	3		0.1849	0.1849	-0.64715	-1.4792	1.01695	-0.64715	0.1849	1.849	-0.64715
Histone H4	33	3	3	2	5	4	5	4	1	6		-0.421637	-0.421637	-1.05409	0.843274	0.210819	0.843274	0.210819	-1.68655	1.47573
Histone H4	31	3	3	3	5	3	4	4	3	3		-0.611775	-0.611775	-0.611775	2.14121	-0.611775	0.764719	0.764719	-0.611775	-0.611775
Putative polyubiquitin	30	2	3	2	4	2	2	2	3	10		-0.5132	-0.1283	-0.5132	0.2566	-0.5132	-0.5132	-0.5132	-0.1283	2.566
Glyceraldehyde-3-phosphate dehydrogenase	30	5	2	0	5	3	1	3	4	7		0.764719	-0.611775	-1.52944	0.764719	-0.152944	-1.07061	-0.152944	0.305888	1.68238
Ribonucleoprotein p18, mitochondrial,putative	27	8	2	5	0	0	3	4	2	3		2	-0.4	0.8	-1.2	-1.2	0	0.4	-0.4	0
Putative surface protein amastin	25	2	6	2	1	3	4	0	3	4		-0.435169	1.80284	-0.435169	-0.994672	0.124334	0.683837	-1.55417	0.124334	0.683837
Putative long-chain-fatty-acid-CoA ligase	22	6	3	0	2	3	1	0	4	3		1.82932	0.285831	-1.25766	-0.228665	0.285831	-0.743161	-1.25766	0.800327	0.285831
Glycosomal phosphoenolpyruvate carboxykinase,putative	22	6	0	0	4	2	0	3	4	3		1.67096	-1.14878	-1.14878	0.731043	-0.208869	-1.14878	0.261087	0.731043	0.261087
Histone H2B	20	1	0	3	1	2	6	2	0	5		-0.579751	-1.05409	0.368932	-0.579751	-0.105409	1.79196	-0.105409	-1.05409	1.31762
Histone H2A	19	2	0	1	4	4	3	1	0	4		-0.0656886	-1.24808	-0.656886	1.11671	1.11671	0.525509	-0.656886	-1.24808	1.11671
Putative surface antigen (Fragment)	19	2	2	2	2	2	2	2	2	3		-0.333333	-0.333333	-0.333333	-0.333333	-0.333333	-0.333333	-0.333333	-0.333333	2.66667
I/6 autoantigen-like protein	10	0	1	0	0	0	0	0	4	5		-0.565459	-0.0565459	-0.565459	-0.565459	-0.565459	-0.565459	-0.565459	1.47019	1.97911
Amastin-like surface protein-like protein	5	0	0	0	0	0	0	0	0	5		-0.333333	-0.333333	-0.333333	-0.333333	-0.333333	-0.333333	-0.333333	-0.333333	2.66667
Putative zinc transporter	4	0	0	0	0	0	0	0	0	4		-0.333333	-0.333333	-0.333333	-0.333333	-0.333333	-0.333333	-0.333333	-0.333333	2.66667

## Sheet: Proteins of interest heat map
Protein name	Ht	CL1	CL2	CL3	CL4	CL5	CL6	CL7	CL8	Z score	Ht	CL1	CL2	CL3	CL4	CL5	CL6	CL7	CL8
Putative heat-shock protein hsp70	76	36	33	26	51	44	25	22	32		2.2302	-0.138154	-0.315781	-0.730243	0.74998	0.335517	-0.789452	-0.967079	-0.37499
GP63, leishmanolysin	52	45	35	32	34	38	30	27	33		2.02106	1.12439	-0.156561	-0.540847	-0.284656	0.227725	-0.797037	-1.18132	-0.412751
Elongation factor 1-alpha	44	35	26	23	23	20	24	11	24		1.98571	1.01678	0.0478485	-0.275129	-0.275129	-0.598106	-0.16747	-1.56704	-0.16747
Heat shock protein 83-1	24	30	18	16	28	17	23	14	18		0.555546	1.62696	-0.515864	-0.873	1.26982	-0.694432	0.376977	-1.23014	-0.515864
Tryparedoxin peroxidase	13	18	10	8	12	10	8	7	12		0.626326	2.10973	-0.263716	-0.857078	0.329645	-0.263716	-0.857078	-1.15376	0.329645
Stress-inducible protein STI1 homolog	0	3	2	0	2	0	0	0	2		-0.816497	1.63299	0.816497	-0.816497	0.816497	-0.816497	-0.816497	-0.816497	0.816497
Enolase	15	18	11	2	16	15	8	5	23		0.367356	0.818202	-0.233772	-1.58631	0.517638	0.367356	-0.684618	-1.13546	1.56961
Calpain-like cysteine peptidase	16	11	10	4	13	9	9	9	9		1.82998	0.304997	0	-1.82998	0.914991	-0.304997	-0.304997	-0.304997	-0.304997
Putative proteophosphoglycan ppg3 (Fragment)	2	1	2	0	6	2	2	3	6		-0.323381	-0.808452	-0.323381	-1.29352	1.6169	-0.323381	-0.323381	0.16169	1.6169
Putative ATP-dependent Clp protease subunit, heat shock protein 100 (HSP100)	0	4	0	0	0	0	0	0	0		-0.333333	2.66667	-0.333333	-0.333333	-0.333333	-0.333333	-0.333333	-0.333333	-0.333333
Surface antigen-like protein	19	36	26	2	39	29	26	19	39		-0.60076	0.835432	-0.00938688	-2.03695	1.08888	0.244059	-0.00938688	-0.60076	1.08888

## Sheet: UpSet plot
Identified Proteins (459) ;A ;clone 1B ;B; C ;D ;E ;F ;G ;H ;Hetero ;
Cluster of Putative heat-shock protein hsp70 OS=Leishmania mexicana (strain MHOM/GT/2001/U1103) OX=929439 GN=LMXM_28_2770 PE=3 SV=1 (E9B099_LEIMU) ;1 ;1 ;1; 1 ;1 ;1 ;1 ;1 ;1 ;1 ;
Cluster of GP63, leishmanolysin OS=Leishmania mexicana (strain MHOM/GT/2001/U1103) OX=929439 GN=LMXM_10_0470 PE=4 SV=1 (E9AN57_LEIMU) ;1 ;1 ;1; 1 ;1 ;1 ;1 ;1 ;1 ;1 ;
Elongation factor 1-alpha OS=Leishmania mexicana (strain MHOM/GT/2001/U1103) OX=929439 GN=LMXM_17_0080 PE=3 SV=1 ;1 ;1 ;1; 1 ;1 ;1 ;1 ;1 ;1 ;1 ;
Cluster of Plasma membrane ATPase OS=Leishmania mexicana (strain MHOM/GT/2001/U1103) OX=929439 GN=LMXM_18_1520 PE=3 SV=1 (E9ART6_LEIMU) ;1 ;1 ;1; 1 ;1 ;1 ;1 ;1 ;1 ;1 ;
Cluster of Tubulin beta chain OS=Leishmania mexicana (strain MHOM/GT/2001/U1103) OX=929439 GN=LMXM_08_1171 PE=3 SV=1 (E9AMJ9_LEIMU) ;1 ;1 ;1; 1 ;1 ;1 ;1 ;1 ;1 ;1 ;
Cluster of Heat shock protein 83-1 OS=Leishmania mexicana (strain MHOM/GT/2001/U1103) OX=929439 GN=LMXM_32_0312 PE=3 SV=1 (E9B3L2_LEIMU) ;1 ;1 ;1; 1 ;1 ;1 ;1 ;1 ;1 ;1 ;
Putative vacuolar-type proton translocating pyrophosphatase 1 OS=Leishmania mexicana (strain MHOM/GT/2001/U1103) OX=929439 GN=LMXM_30_1220 PE=3 SV=1 ;1 ;1 ;1; 1 ;1 ;1 ;1 ;1 ;1 ;1 ;
ATP synthase subunit beta OS=Leishmania mexicana (strain MHOM/GT/2001/U1103) OX=929439 GN=LMXM_25_1170 PE=3 SV=1 ;1 ;1 ;1; 1 ;1 ;1 ;1 ;1 ;1 ;1 ;
Cluster of Surface antigen-like protein OS=Leishmania mexicana (strain MHOM/GT/2001/U1103) OX=929439 GN=LMXM_04_0190 PE=4 SV=1 (E9AK01_LEIMU) ;1 ;1 ;1; 1 ;1 ;1 ;1 ;1 ;1 ;1 ;
Glucose transporter, lmgt2 OS=Leishmania mexicana (strain MHOM/GT/2001/U1103) OX=929439 GN=LMXM_36_6290 PE=3 SV=1 ;1 ;1 ;1; 1 ;1 ;1 ;1 ;1 ;1 ;1 ;
Cluster of Calpain-like cysteine peptidase OS=Leishmania mexicana (strain MHOM/GT/2001/U1103) OX=929439 GN=LMXM_20_1180 PE=3 SV=1 (E9AUQ7_LEIMU) ;1 ;1 ;1; 1 ;1 ;1 ;1 ;1 ;1 ;1 ;
Tubulin alpha chain OS=Leishmania mexicana (strain MHOM/GT/2001/U1103) OX=929439 GN=LMXM_13_0280 PE=3 SV=1 ;1 ;1 ;1; 1 ;1 ;1 ;1 ;1 ;1 ;1 ;
Actin OS=Leishmania mexicana OX=5665 PE=3 SV=1 ;1 ;1 ;1; 1 ;1 ;1 ;1 ;1 ;1 ;1 ;
Putative calpain-like cysteine peptidase OS=Leishmania mexicana (strain MHOM/GT/2001/U1103) OX=929439 GN=LMXM_20_1310 PE=4 SV=1 ;1 ;1 ;1; 1 ;1 ;1 ;1 ;1 ;1 ;1 ;
Elongation factor 2 OS=Leishmania mexicana (strain MHOM/GT/2001/U1103) OX=929439 GN=LMXM_36_0180 PE=4 SV=1 ;1 ;1 ;1; 1 ;1 ;1 ;1 ;1 ;1 ;1 ;
Enolase OS=Leishmania mexicana (strain MHOM/GT/2001/U1103) OX=929439 GN=LMXM_14_1160 PE=3 SV=1 ;1 ;1 ;1; 1 ;1 ;1 ;1 ;1 ;1 ;1 ;
Cluster of Tryparedoxin peroxidase OS=Leishmania mexicana (strain MHOM/GT/2001/U1103) OX=929439 GN=LMXM_15_1160 PE=4 SV=1 (E9AQA6_LEIMU) ;1 ;1 ;1; 1 ;1 ;1 ;1 ;1 ;1 ;1 ;
Putative ATPase alpha subunit OS=Leishmania mexicana (strain MHOM/GT/2001/U1103) OX=929439 GN=LMXM_05_0500 PE=4 SV=1 ;1 ;1 ;1; 1 ;1 ;1 ;1 ;1 ;1 ;1 ;
Putative nucleoside transporter 1 OS=Leishmania mexicana (strain MHOM/GT/2001/U1103) OX=929439 GN=LMXM_36_1940 PE=4 SV=1 ;1 ;0 ;1; 1 ;1 ;1 ;1 ;1 ;1 ;1 ;
Peptidyl-prolyl cis-trans isomerase OS=Leishmania mexicana (strain MHOM/GT/2001/U1103) OX=929439 GN=LMXM_25_0910 PE=3 SV=1 ;1 ;1 ;1; 1 ;1 ;1 ;1 ;1 ;1 ;1 ;
Putative histidine secretory acid phosphatase OS=Leishmania mexicana (strain MHOM/GT/2001/U1103) OX=929439 GN=LMXM_36_6480 PE=3 SV=1 ;1 ;1 ;1; 1 ;1 ;1 ;1 ;1 ;1 ;1 ;
Surface antigen-like protein OS=Leishmania mexicana (strain MHOM/GT/2001/U1103) OX=929439 GN=LMXM_05_1215 PE=4 SV=1 ;1 ;1 ;1; 1 ;1 ;1 ;1 ;1 ;1 ;1 ;
Putative polyubiquitin OS=Leishmania mexicana (strain MHOM/GT/2001/U1103) OX=929439 GN=LMXM_09_0891 PE=4 SV=1 ;1 ;1 ;1; 1 ;1 ;1 ;1 ;1 ;1 ;1 ;
Cluster of Receptor-type adenylate cyclase a OS=Leishmania mexicana (strain MHOM/GT/2001/U1103) OX=929439 GN=LMXM_17_0200 PE=4 SV=1 (E9ARD7_LEIMU) ;1 ;1 ;1; 1 ;1 ;1 ;1 ;1 ;1 ;1 ;
Nucleoside diphosphate kinase OS=Leishmania amazonensis OX=5659 PE=1 SV=1 ;1 ;1 ;1; 1 ;1 ;1 ;1 ;1 ;1 ;1 ;
Putative cystathione gamma lyase OS=Leishmania mexicana (strain MHOM/GT/2001/U1103) OX=929439 GN=LMXM_34_3230 PE=3 SV=1 ;1 ;1 ;1; 1 ;1 ;1 ;1 ;1 ;1 ;1 ;
Cluster of Uncharacterized protein OS=Leishmania mexicana (strain MHOM/GT/2001/U1103) OX=929439 GN=LMXM_17_0870 PE=4 SV=1 (E9AR60_LEIMU) ;1 ;1 ;1; 1 ;1 ;1 ;1 ;1 ;1 ;1 ;
Glyceraldehyde-3-phosphate dehydrogenase OS=Leishmania mexicana (strain MHOM/GT/2001/U1103) OX=929439 GN=LMXM_29_2980 PE=3 SV=1 ;1 ;1 ;1; 0 ;1 ;1 ;1 ;1 ;1 ;1 ;
Mitochondrial processing peptidase, beta subunit,putative,metallo-peptidase, Clan ME, Family M16 OS=Leishmania mexicana (strain MHOM/GT/2001/U1103) OX=929439 GN=LMXM_34_1380 PE=4 SV=1 ;1 ;1 ;1; 1 ;1 ;1 ;1 ;1 ;1 ;1 ;
Putative membrane-bound acid phosphatase 2 OS=Leishmania mexicana (strain MHOM/GT/2001/U1103) OX=929439 GN=LMXM_36_2590 PE=3 SV=1 ;1 ;1 ;1; 1 ;1 ;1 ;1 ;1 ;1 ;1 ;
Histone H4 OS=Leishmania mexicana (strain MHOM/GT/2001/U1103) OX=929439 GN=LMXM_25_2450 PE=3 SV=1 ;1 ;1 ;1; 1 ;1 ;1 ;1 ;1 ;1 ;1 ;
Amastin-like surface protein-like protein OS=Leishmania mexicana (strain MHOM/GT/2001/U1103) OX=929439 GN=LMXM_29_0870 PE=4 SV=1 ;0 ;1 ;0; 0 ;0 ;0 ;0 ;0 ;0 ;1 ;
Cluster of Histone H2B OS=Leishmania mexicana (strain MHOM/GT/2001/U1103) OX=929439 GN=LMXM_17_1220 PE=3 SV=1 (E9AR94_LEIMU) ;1 ;1 ;0; 1 ;1 ;1 ;1 ;1 ;0 ;1 ;
Cluster of Putative amino acid permease OS=Leishmania mexicana (strain MHOM/GT/2001/U1103) OX=929439 GN=LMXM_27_0670 PE=4 SV=1 (E9AYW8_LEIMU) ;1 ;1 ;1; 1 ;1 ;1 ;1 ;1 ;1 ;1 ;
Cluster of WGS CADB00000000 data, contig 84 OS=Leishmania mexicana (strain MHOM/GT/2001/U1103) OX=929439 GN=LmxM_10_0380_1 PE=4 SV=1 (E8NHQ5_LEIMU) ;1 ;1 ;1; 1 ;1 ;1 ;1 ;1 ;0 ;1 ;
I/6 autoantigen-like protein OS=Leishmania mexicana (strain MHOM/GT/2001/U1103) OX=929439 GN=LMXM_22_1460 PE=4 SV=1 ;0 ;1 ;1; 0 ;0 ;0 ;0 ;0 ;1 ;1 ;
Putative long-chain-fatty-acid-CoA ligase OS=Leishmania mexicana (strain MHOM/GT/2001/U1103) OX=929439 GN=LMXM_01_0520 PE=4 SV=1 ;1 ;1 ;1; 1 ;1 ;1 ;1 ;0 ;1 ;1 ;
Cluster of Histone H2A OS=Leishmania mexicana (strain MHOM/GT/2001/U1103) OX=929439 GN=LMXM_21_0920 PE=3 SV=1 (E9AV77_LEIMU) ;1 ;1 ;0; 1 ;1 ;1 ;1 ;1 ;0 ;1 ;
Cluster of Uncharacterized protein LmxM_30_0960_1 OS=Leishmania mexicana (strain MHOM/GT/2001/U1103) OX=929439 GN=LmxM_30_0960_1 PE=4 SV=1 (E8NHE7_LEIMU) ;1 ;1 ;1; 1 ;1 ;1 ;1 ;1 ;1 ;1 ;
Putative ADP,ATP carrier protein 1, mitochondrial OS=Leishmania mexicana (strain MHOM/GT/2001/U1103) OX=929439 GN=LMXM_19_0200 PE=3 SV=1 ;1 ;1 ;1; 1 ;1 ;1 ;1 ;1 ;1 ;1 ;
Putative calcium motive P-type ATPase OS=Leishmania mexicana (strain MHOM/GT/2001/U1103) OX=929439 GN=LMXM_34_2080 PE=3 SV=1 ;1 ;1 ;1; 1 ;1 ;1 ;1 ;1 ;1 ;1 ;
Putative casein kinase OS=Leishmania mexicana (strain MHOM/GT/2001/U1103) OX=929439 GN=LMXM_34_1010 PE=3 SV=1 ;1 ;1 ;1; 0 ;1 ;1 ;1 ;1 ;1 ;1 ;
Putative surface protein amastin OS=Leishmania mexicana (strain MHOM/GT/2001/U1103) OX=929439 GN=LMXM_29_0850 PE=4 SV=1 ;1 ;1 ;1; 1 ;1 ;1 ;1 ;0 ;1 ;1 ;
Putative zinc transporter OS=Leishmania mexicana (strain MHOM/GT/2001/U1103) OX=929439 GN=LMXM_28_1930 PE=4 SV=1 ;0 ;1 ;0; 0 ;0 ;0 ;0 ;0 ;0 ;1 ;
Surface antigen-like protein OS=Leishmania mexicana (strain MHOM/GT/2001/U1103) OX=929439 GN=LMXM_05_0900 PE=4 SV=1 ;1 ;1 ;1; 1 ;1 ;1 ;1 ;1 ;1 ;1 ;
Adenosylhomocysteinase OS=Leishmania mexicana (strain MHOM/GT/2001/U1103) OX=929439 GN=LMXM_36_3910 PE=3 SV=1 ;1 ;1 ;1; 1 ;1 ;1 ;1 ;1 ;1 ;1 ;
Clathrin heavy chain OS=Leishmania mexicana (strain MHOM/GT/2001/U1103) OX=929439 GN=LMXM_36_1630 PE=3 SV=1 ;1 ;0 ;1; 1 ;1 ;0 ;1 ;1 ;1 ;1 ;
Cluster of p-glycoprotein OS=Leishmania mexicana (strain MHOM/GT/2001/U1103) OX=929439 GN=LMXM_33_0990 PE=4 SV=1 (E9B4S1_LEIMU) ;1 ;1 ;1; 1 ;1 ;1 ;1 ;1 ;1 ;1 ;
Cluster of Putative surface antigen (Fragment) OS=Leishmania mexicana (strain MHOM/GT/2001/U1103) OX=929439 GN=LMXM_12_0860 PE=4 SV=1 (E9ANZ9_LEIMU) ;1 ;1 ;1; 1 ;1 ;1 ;1 ;1 ;1 ;1 ;
Glycosomal phosphoenolpyruvate carboxykinase,putative OS=Leishmania mexicana (strain MHOM/GT/2001/U1103) OX=929439 GN=LMXM_27_1805 PE=3 SV=1 ;1 ;1 ;0; 0 ;1 ;1 ;0 ;1 ;1 ;1 ;
Histone H4 OS=Leishmania mexicana (strain MHOM/GT/2001/U1103) OX=929439 GN=LMXM_06_0010 PE=3 SV=1 ;1 ;1 ;1; 1 ;1 ;1 ;1 ;1 ;1 ;1 ;
Putative calpain-like cysteine peptidase OS=Leishmania mexicana (strain MHOM/GT/2001/U1103) OX=929439 GN=LMXM_20_1280 PE=4 SV=1 ;1 ;1 ;1; 1 ;1 ;1 ;1 ;1 ;1 ;1 ;
Putative heat shock protein OS=Leishmania mexicana (strain MHOM/GT/2001/U1103) OX=929439 GN=LMXM_18_1370 PE=3 SV=1 ;1 ;1 ;1; 1 ;1 ;1 ;1 ;1 ;1 ;1 ;
Putative long-chain-fatty-acid-CoA ligase OS=Leishmania mexicana (strain MHOM/GT/2001/U1103) OX=929439 GN=LMXM_01_0490 PE=4 SV=1 ;1 ;1 ;1; 0 ;1 ;1 ;1 ;0 ;1 ;1 ;
Ribonucleoprotein p18, mitochondrial,putative OS=Leishmania mexicana (strain MHOM/GT/2001/U1103) OX=929439 GN=LMXM_15_0275 PE=4 SV=1 ;1 ;1 ;1; 1 ;0 ;0 ;1 ;1 ;1 ;1 ;
Superoxide dismutase OS=Leishmania mexicana (strain MHOM/GT/2001/U1103) OX=929439 GN=LMXM_31_1820 PE=3 SV=1 ;1 ;1 ;1; 1 ;1 ;1 ;1 ;1 ;1 ;1 ;
3'-nucleotidase/nuclease OS=Leishmania mexicana OX=5665 GN=3'NT/NU PE=4 SV=1 ;0 ;0 ;1; 1 ;1 ;1 ;0 ;1 ;0 ;1 ;
Amastin-like protein OS=Leishmania mexicana (strain MHOM/GT/2001/U1103) OX=929439 GN=LMXM_33_0980 PE=4 SV=1 ;1 ;1 ;1; 1 ;1 ;1 ;1 ;0 ;1 ;1 ;
Cluster of Putative proteophosphoglycan ppg3 (Fragment) OS=Leishmania mexicana (strain MHOM/GT/2001/U1103) OX=929439 GN=LMXM_34_0500 PE=4 SV=1 (E9B5T5_LEIMU) ;1 ;1 ;1; 0 ;1 ;1 ;1 ;1 ;1 ;1 ;
Cluster of WGS CADB00000000 data, contig 72 (Fragment) OS=Leishmania mexicana (strain MHOM/GT/2001/U1103) OX=929439 GN=LmxM_32_3070a_1 PE=4 SV=1 (E8NHN7_LEIMU) ;1 ;1 ;1; 1 ;1 ;1 ;1 ;1 ;1 ;1 ;
Protein tyrosine phosphatase-like protein OS=Leishmania mexicana (strain MHOM/GT/2001/U1103) OX=929439 GN=LMXM_16_0230 PE=4 SV=1 ;1 ;1 ;1; 0 ;1 ;1 ;0 ;1 ;1 ;1 ;
Putative ADP-ribosylation factor-like (Putative small gtpase) OS=Leishmania mexicana (strain MHOM/GT/2001/U1103) OX=929439 GN=LMXM_16_1380 PE=3 SV=1 ;1 ;1 ;1; 0 ;1 ;0 ;1 ;1 ;1 ;1 ;
Putative cytochrome c OS=Leishmania mexicana (strain MHOM/GT/2001/U1103) OX=929439 GN=LMXM_16_1310 PE=3 SV=1 ;1 ;1 ;1; 1 ;1 ;1 ;1 ;1 ;0 ;1 ;
Putative kinesin K39 OS=Leishmania mexicana (strain MHOM/GT/2001/U1103) OX=929439 GN=LMXM_14_1100 PE=3 SV=1 ;1 ;0 ;1; 1 ;1 ;0 ;0 ;1 ;1 ;1 ;
Putative NADP-dependent alcohol dehydrogenase OS=Leishmania mexicana (strain MHOM/GT/2001/U1103) OX=929439 GN=LMXM_23_0360 PE=3 SV=1 ;1 ;1 ;1; 1 ;1 ;1 ;1 ;1 ;1 ;1 ;
Putative rab1 small GTP-binding protein OS=Leishmania mexicana (strain MHOM/GT/2001/U1103) OX=929439 GN=LMXM_10_1160 PE=4 SV=1 ;1 ;1 ;1; 0 ;1 ;0 ;1 ;1 ;0 ;1 ;
Putative small GTP-binding protein Rab1 OS=Leishmania mexicana (strain MHOM/GT/2001/U1103) OX=929439 GN=LMXM_27_0760 PE=4 SV=1 ;1 ;1 ;1; 0 ;1 ;1 ;1 ;1 ;1 ;1 ;
Putative small GTP-binding protein Rab11 OS=Leishmania mexicana (strain MHOM/GT/2001/U1103) OX=929439 GN=LMXM_10_0910 PE=4 SV=1 ;1 ;1 ;1; 1 ;1 ;0 ;1 ;1 ;1 ;1 ;
Putative transmembrane amino acid transporter OS=Leishmania mexicana (strain MHOM/GT/2001/U1103) OX=929439 GN=LMXM_07_1160 PE=4 SV=1 ;0 ;0 ;1; 0 ;0 ;1 ;0 ;0 ;0 ;1 ;
Surface antigen-like protein OS=Leishmania mexicana (strain MHOM/GT/2001/U1103) OX=929439 GN=LMXM_04_0210 PE=4 SV=1 ;1 ;1 ;1; 1 ;1 ;1 ;1 ;1 ;1 ;1 ;
Universal minicircle sequence binding protein,putative OS=Leishmania mexicana (strain MHOM/GT/2001/U1103) OX=929439 GN=LMXM_36_1610 PE=4 SV=1 ;0 ;0 ;0; 0 ;0 ;1 ;0 ;0 ;1 ;1 ;
WGS CADB00000000 data, contig 52 (Fragment) OS=Leishmania mexicana (strain MHOM/GT/2001/U1103) OX=929439 GN=LmxM_16_1460c_1 PE=3 SV=1 ;1 ;0 ;1; 1 ;1 ;1 ;1 ;1 ;1 ;1 ;
Acetyl-coenzyme A synthetase OS=Leishmania mexicana (strain MHOM/GT/2001/U1103) OX=929439 GN=LMXM_23_0710 PE=3 SV=1 ;1 ;1 ;1; 0 ;1 ;0 ;0 ;0 ;1 ;1 ;
Autophagy-related protein OS=Leishmania mexicana (strain MHOM/GT/2001/U1103) OX=929439 GN=LMXM_19_0820 PE=3 SV=1 ;0 ;1 ;1; 0 ;1 ;1 ;0 ;1 ;1 ;1 ;
Cluster of Phosphoglycerate kinase OS=Leishmania mexicana (strain MHOM/GT/2001/U1103) OX=929439 GN=LMXM_20_0110 PE=3 SV=1 (E9AUF1_LEIMU) ;1 ;1 ;1; 0 ;1 ;0 ;1 ;0 ;1 ;1 ;
Cluster of Proteasome regulatory ATPase subunit OS=Leishmania mexicana (strain MHOM/GT/2001/U1103) OX=929439 GN=LMXM_36_4360 PE=3 SV=1 (E9ATM0_LEIMU) ;1 ;1 ;1; 0 ;1 ;1 ;1 ;1 ;1 ;1 ;
Cluster of Uncharacterized protein OS=Leishmania mexicana (strain MHOM/GT/2001/U1103) OX=929439 GN=LMXM_08_29_1500 PE=4 SV=1 (E9ALS3_LEIMU) ;1 ;1 ;1; 1 ;1 ;1 ;1 ;1 ;1 ;1 ;
GDP-mannose pyrophosphorylase OS=Leishmania mexicana OX=5665 GN=exgmp PE=4 SV=1 ;1 ;1 ;1; 0 ;1 ;1 ;1 ;1 ;1 ;1 ;
GTP-binding nuclear protein OS=Leishmania mexicana (strain MHOM/GT/2001/U1103) OX=929439 GN=LMXM_25_1420 PE=3 SV=1 ;0 ;1 ;0; 0 ;0 ;0 ;0 ;0 ;0 ;1 ;
Kinesin-like protein OS=Leishmania mexicana (strain MHOM/GT/2001/U1103) OX=929439 GN=LMXM_05_0760 PE=3 SV=1 ;1 ;1 ;1; 1 ;1 ;1 ;1 ;1 ;1 ;1 ;
Mitochondrial processing peptidase alpha subunit,putative (Metallo-peptidase, clan me, family m16) OS=Leishmania mexicana (strain MHOM/GT/2001/U1103) OX=929439 GN=LMXM_13_0870 PE=4 SV=1 ;1 ;1 ;1; 0 ;1 ;0 ;0 ;1 ;0 ;1 ;
Phosphodiesterase OS=Leishmania mexicana (strain MHOM/GT/2001/U1103) OX=929439 GN=LMXM_08_29_2440 PE=3 SV=1 ;1 ;1 ;1; 0 ;1 ;1 ;0 ;1 ;1 ;1 ;
Phospholipid-transporting ATPase OS=Leishmania mexicana (strain MHOM/GT/2001/U1103) OX=929439 GN=LMXM_13_1530 PE=3 SV=1 ;1 ;1 ;0; 1 ;1 ;0 ;0 ;0 ;0 ;1 ;
Proteasome endopeptidase complex OS=Leishmania mexicana (strain MHOM/GT/2001/U1103) OX=929439 GN=LMXM_27_0190 PE=3 SV=1 ;1 ;1 ;0; 0 ;1 ;0 ;0 ;0 ;1 ;1 ;
Putative 3'-nucleotidase/nuclease OS=Leishmania mexicana (strain MHOM/GT/2001/U1103) OX=929439 GN=LMXM_12_0400 PE=4 SV=1 ;0 ;0 ;1; 1 ;1 ;1 ;1 ;1 ;1 ;1 ;
Putative 40S ribosomal protein L14 OS=Leishmania mexicana (strain MHOM/GT/2001/U1103) OX=929439 GN=LMXM_22_1520 PE=4 SV=1 ;0 ;1 ;0; 0 ;1 ;1 ;1 ;0 ;0 ;1 ;
Putative 40S ribosomal protein S4 OS=Leishmania mexicana (strain MHOM/GT/2001/U1103) OX=929439 GN=LMXM_13_1220 PE=3 SV=1 ;0 ;1 ;0; 1 ;1 ;1 ;1 ;1 ;0 ;1 ;
Putative 60S ribosomal protein L21 OS=Leishmania mexicana (strain MHOM/GT/2001/U1103) OX=929439 GN=LMXM_16_0460 PE=4 SV=1 ;0 ;1 ;1; 1 ;1 ;1 ;1 ;1 ;0 ;1 ;
Putative adenylate kinase OS=Leishmania mexicana (strain MHOM/GT/2001/U1103) OX=929439 GN=LMXM_21_1250 PE=3 SV=1 ;1 ;1 ;0; 0 ;0 ;1 ;1 ;1 ;1 ;1 ;
Putative ADP ribosylation factor 3 OS=Leishmania mexicana (strain MHOM/GT/2001/U1103) OX=929439 GN=LMXM_08_29_0880 PE=3 SV=1 ;1 ;1 ;1; 1 ;1 ;1 ;1 ;1 ;1 ;1 ;
Putative ADP-ribosylation factor OS=Leishmania mexicana (strain MHOM/GT/2001/U1103) OX=929439 GN=LMXM_30_2790 PE=3 SV=1 ;1 ;1 ;1; 1 ;1 ;1 ;1 ;1 ;1 ;1 ;
Putative aminopeptidase P OS=Leishmania mexicana (strain MHOM/GT/2001/U1103) OX=929439 GN=LMXM_34_2350 PE=3 SV=1 ;1 ;1 ;0; 1 ;1 ;0 ;0 ;1 ;1 ;1 ;
Putative ATP-binding cassette protein subfamily G, member 2 OS=Leishmania mexicana (strain MHOM/GT/2001/U1103) OX=929439 GN=ABCG2 PE=4 SV=1 ;1 ;1 ;0; 0 ;1 ;0 ;0 ;0 ;0 ;1 ;
Putative c2 domain protein OS=Leishmania mexicana (strain MHOM/GT/2001/U1103) OX=929439 GN=LMXM_30_0790 PE=4 SV=1 ;1 ;1 ;1; 1 ;1 ;1 ;0 ;1 ;1 ;1 ;
Putative calpain-like cysteine peptidase (Putative cysteine peptidase, clan ca, family c2) OS=Leishmania mexicana (strain MHOM/GT/2001/U1103) OX=929439 GN=LMXM_14_0850 PE=4 SV=1 ;1 ;1 ;1; 1 ;1 ;1 ;1 ;1 ;1 ;1 ;
Putative calpain-like cysteine peptidase OS=Leishmania mexicana (strain MHOM/GT/2001/U1103) OX=929439 GN=LMXM_04_0450 PE=3 SV=1 ;1 ;1 ;1; 0 ;1 ;1 ;1 ;1 ;1 ;1 ;
Putative cysteine synthase OS=Leishmania mexicana (strain MHOM/GT/2001/U1103) OX=929439 GN=LMXM_36_3590 PE=4 SV=1 ;1 ;1 ;0; 0 ;1 ;0 ;0 ;0 ;1 ;1 ;
Putative ecotin OS=Leishmania mexicana (strain MHOM/GT/2001/U1103) OX=929439 GN=LMXM_15_0520 PE=4 SV=1 ;1 ;1 ;1; 0 ;1 ;1 ;1 ;1 ;1 ;1 ;
Putative glucose-regulated protein 78 OS=Leishmania mexicana (strain MHOM/GT/2001/U1103) OX=929439 GN=LMXM_28_1200 PE=3 SV=1 ;1 ;1 ;1; 0 ;1 ;1 ;1 ;1 ;0 ;1 ;
Putative isoleucyl-tRNA synthetase OS=Leishmania mexicana (strain MHOM/GT/2001/U1103) OX=929439 GN=LMXM_36_5620 PE=3 SV=1 ;1 ;1 ;1; 1 ;1 ;0 ;1 ;0 ;1 ;1 ;
Putative major vault protein OS=Leishmania mexicana (strain MHOM/GT/2001/U1103) OX=929439 GN=LMXM_05_0060 PE=4 SV=1 ;1 ;1 ;1; 1 ;1 ;0 ;1 ;0 ;0 ;1 ;
Putative myosin heavy chain OS=Leishmania mexicana (strain MHOM/GT/2001/U1103) OX=929439 GN=LMXM_31_3870 PE=3 SV=1 ;1 ;1 ;1; 0 ;1 ;1 ;1 ;1 ;1 ;1 ;
Putative serine/threonine-protein kinase (Putative protein kinase) OS=Leishmania mexicana (strain MHOM/GT/2001/U1103) OX=929439 GN=LMXM_25_2340 PE=3 SV=1 ;1 ;1 ;1; 1 ;1 ;1 ;1 ;1 ;1 ;1 ;
Putative tyrosine aminotransferase OS=Leishmania mexicana (strain MHOM/GT/2001/U1103) OX=929439 GN=LMXM_36_2360 PE=4 SV=1 ;1 ;1 ;1; 1 ;1 ;1 ;1 ;1 ;1 ;1 ;
S-adenosylmethionine synthase OS=Leishmania mexicana (strain MHOM/GT/2001/U1103) OX=929439 GN=LMXM_29_3500 PE=3 SV=1 ;1 ;1 ;1; 1 ;1 ;1 ;1 ;1 ;1 ;1 ;
Transmembrane 9 superfamily member OS=Leishmania mexicana (strain MHOM/GT/2001/U1103) OX=929439 GN=LMXM_08_29_1600 PE=3 SV=1 ;0 ;1 ;0; 0 ;0 ;0 ;0 ;0 ;0 ;1 ;
14-3-3 protein-like protein OS=Leishmania mexicana (strain MHOM/GT/2001/U1103) OX=929439 GN=LMXM_36_3210 PE=3 SV=1 ;1 ;1 ;0; 0 ;1 ;0 ;0 ;0 ;1 ;0 ;
40S ribosomal protein S2 OS=Leishmania mexicana (strain MHOM/GT/2001/U1103) OX=929439 GN=LMXM_19_0060 PE=3 SV=1 ;1 ;1 ;0; 0 ;1 ;0 ;1 ;1 ;0 ;0 ;
40S ribosomal protein S24 OS=Leishmania mexicana (strain MHOM/GT/2001/U1103) OX=929439 GN=LMXM_36_2860 PE=3 SV=1 ;0 ;1 ;0; 0 ;1 ;1 ;1 ;1 ;0 ;0 ;
40S ribosomal protein S3a OS=Leishmania mexicana (strain MHOM/GT/2001/U1103) OX=929439 GN=LmxM_34_0400a_1 PE=3 SV=1 ;0 ;1 ;0; 0 ;1 ;1 ;1 ;0 ;0 ;0 ;
40S ribosomal protein S6 OS=Leishmania mexicana (strain MHOM/GT/2001/U1103) OX=929439 GN=LMXM_21_1780 PE=3 SV=1 ;0 ;1 ;0; 1 ;1 ;1 ;1 ;1 ;0 ;0 ;
40S ribosomal protein S8 OS=Leishmania mexicana (strain MHOM/GT/2001/U1103) OX=929439 GN=LMXM_24_2070 PE=3 SV=1 ;0 ;1 ;0; 0 ;1 ;1 ;1 ;1 ;0 ;0 ;
6-phosphogluconolactonase OS=Leishmania mexicana (strain MHOM/GT/2001/U1103) OX=929439 GN=LMXM_26_2700 PE=4 SV=1 ;1 ;1 ;0; 0 ;1 ;0 ;0 ;0 ;0 ;0 ;
60S ribosomal protein L11 (L5, L16) OS=Leishmania mexicana (strain MHOM/GT/2001/U1103) OX=929439 GN=LMXM_04_0470 PE=3 SV=1 ;0 ;1 ;0; 1 ;0 ;1 ;1 ;1 ;0 ;0 ;
60S ribosomal protein L18a OS=Leishmania mexicana (strain MHOM/GT/2001/U1103) OX=929439 GN=LMXM_31_0880 PE=3 SV=1 ;0 ;1 ;0; 0 ;0 ;0 ;0 ;1 ;0 ;0 ;
Aconitate hydratase OS=Leishmania mexicana (strain MHOM/GT/2001/U1103) OX=929439 GN=LMXM_18_0510 PE=3 SV=1 ;1 ;1 ;0; 0 ;0 ;0 ;0 ;0 ;1 ;0 ;
Adenine phosphoribosyltransferase OS=Leishmania mexicana (strain MHOM/GT/2001/U1103) OX=929439 GN=LMXM_26_0140 PE=4 SV=1 ;0 ;1 ;0; 1 ;0 ;0 ;1 ;0 ;0 ;0 ;
ADP-ribosylation factor-like protein OS=Leishmania mexicana (strain MHOM/GT/2001/U1103) OX=929439 GN=LMXM_29_2370 PE=3 SV=1 ;1 ;1 ;1; 0 ;1 ;0 ;0 ;0 ;1 ;0 ;
Alanine--tRNA ligase OS=Leishmania mexicana (strain MHOM/GT/2001/U1103) OX=929439 GN=LMXM_22_1540 PE=3 SV=1 ;1 ;1 ;1; 0 ;1 ;0 ;1 ;1 ;1 ;0 ;
Aminopeptidase OS=Leishmania mexicana (strain MHOM/GT/2001/U1103) OX=929439 GN=LMXM_08_29_2240 PE=3 SV=1 ;1 ;1 ;1; 0 ;1 ;1 ;1 ;0 ;1 ;0 ;
ATP-dependent 6-phosphofructokinase OS=Leishmania mexicana (strain MHOM/GT/2001/U1103) OX=929439 GN=pfk PE=3 SV=1 ;1 ;1 ;1; 1 ;1 ;0 ;1 ;0 ;1 ;0 ;
Autophagy-related protein OS=Leishmania mexicana (strain MHOM/GT/2001/U1103) OX=929439 GN=ATG8C.1 PE=3 SV=1 ;1 ;1 ;1; 0 ;1 ;1 ;1 ;1 ;1 ;0 ;
Autophagy-related protein OS=Leishmania mexicana (strain MHOM/GT/2001/U1103) OX=929439 GN=LMXM_19_0870 PE=3 SV=1 ;1 ;0 ;1; 0 ;1 ;1 ;1 ;1 ;1 ;0 ;
Biotin/lipoate protein ligase-like protein OS=Leishmania mexicana (strain MHOM/GT/2001/U1103) OX=929439 GN=LMXM_30_1070 PE=4 SV=1 ;1 ;1 ;1; 0 ;1 ;0 ;0 ;0 ;1 ;0 ;
Cluster of 2,3-bisphosphoglycerate-independent phosphoglycerate mutase OS=Leishmania mexicana (strain MHOM/GT/2001/U1103) OX=929439 GN=LMXM_36_6650 PE=4 SV=1 (E9AUA1_LEIMU) ;1 ;1 ;1; 1 ;1 ;1 ;1 ;1 ;1 ;0 ;
Cluster of 6-phosphogluconate dehydrogenase, decarboxylating OS=Leishmania mexicana (strain MHOM/GT/2001/U1103) OX=929439 GN=LMXM_34_3340 PE=3 SV=1 (E9B6L3_LEIMU) ;1 ;1 ;1; 0 ;1 ;1 ;0 ;1 ;1 ;0 ;
Cluster of Kinesin-like protein OS=Leishmania mexicana (strain MHOM/GT/2001/U1103) OX=929439 GN=LMXM_17_0800 PE=3 SV=1 (E9AR52_LEIMU) ;0 ;0 ;0; 0 ;1 ;0 ;0 ;0 ;0 ;0 ;
Cluster of Oligosaccharyl transferase-like protein OS=Leishmania mexicana (strain MHOM/GT/2001/U1103) OX=929439 GN=LMXM_34_1140 PE=4 SV=1 (E9B5Z4_LEIMU) ;0 ;1 ;0; 0 ;0 ;0 ;0 ;0 ;0 ;0 ;
Cluster of Putative ABC transporter OS=Leishmania mexicana (strain MHOM/GT/2001/U1103) OX=929439 GN=LMXM_11_1290 PE=4 SV=1 (E9ANR6_LEIMU) ;1 ;1 ;1; 0 ;1 ;1 ;1 ;0 ;1 ;0 ;
Cluster of Putative NADH-dependent fumarate reductase OS=Leishmania mexicana (strain MHOM/GT/2001/U1103) OX=929439 GN=LMXM_34_1180 PE=4 SV=1 (E9B5Z7_LEIMU) ;1 ;1 ;0; 0 ;1 ;0 ;0 ;0 ;1 ;0 ;
Cluster of Putative surface antigen protein 2 OS=Leishmania mexicana (strain MHOM/GT/2001/U1103) OX=929439 GN=LMXM_12_0891 PE=4 SV=1 (E9AP03_LEIMU) ;1 ;1 ;0; 1 ;0 ;1 ;0 ;1 ;0 ;0 ;
Cluster of Pyruvate kinase OS=Leishmania mexicana (strain MHOM/GT/2001/U1103) OX=929439 GN=LMXM_34_0030 PE=3 SV=1 (E9B5P1_LEIMU) ;1 ;1 ;1; 1 ;1 ;1 ;1 ;1 ;1 ;0 ;
Cluster of Serine/threonine-protein phosphatase OS=Leishmania mexicana (strain MHOM/GT/2001/U1103) OX=929439 GN=LMXM_33_0810 PE=3 SV=1 (E9B4Q1_LEIMU) ;1 ;1 ;0; 0 ;0 ;0 ;0 ;0 ;0 ;0 ;
Cluster of Uncharacterized protein OS=Leishmania mexicana (strain MHOM/GT/2001/U1103) OX=929439 GN=LMXM_07_0840 PE=4 SV=1 (E9ALA1_LEIMU) ;1 ;1 ;1; 0 ;1 ;1 ;1 ;1 ;1 ;0 ;
Cluster of Uncharacterized protein OS=Leishmania mexicana (strain MHOM/GT/2001/U1103) OX=929439 GN=LMXM_16_1000 PE=4 SV=1 (E9AQQ9_LEIMU) ;1 ;1 ;0; 0 ;0 ;0 ;0 ;0 ;0 ;0 ;
Cofilin-like protein OS=Leishmania mexicana (strain MHOM/GT/2001/U1103) OX=929439 GN=LMXM_08_29_0510 PE=3 SV=1 ;0 ;1 ;0; 0 ;0 ;1 ;0 ;0 ;1 ;0 ;
Conserved TPR domain protein OS=Leishmania mexicana (strain MHOM/GT/2001/U1103) OX=929439 GN=LMXM_29_2740 PE=4 SV=1 ;0 ;0 ;0; 0 ;1 ;0 ;0 ;0 ;0 ;0 ;
D-3-phosphoglycerate dehydrogenase-like protein OS=Leishmania mexicana (strain MHOM/GT/2001/U1103) OX=929439 GN=LMXM_03_0030 PE=3 SV=1 ;1 ;0 ;1; 0 ;1 ;0 ;1 ;1 ;1 ;0 ;
D-lactate dehydrogenase-like protein OS=Leishmania mexicana (strain MHOM/GT/2001/U1103) OX=929439 GN=LMXM_27_2020 PE=4 SV=1 ;1 ;1 ;1; 0 ;1 ;0 ;1 ;1 ;0 ;0 ;
Dihydroorotate dehydrogenase (fumarate) OS=Leishmania mexicana (strain MHOM/GT/2001/U1103) OX=929439 GN=LMXM_16_0530 PE=3 SV=1 ;1 ;0 ;0; 0 ;1 ;0 ;0 ;0 ;1 ;0 ;
Dipeptidyl peptidase 3 OS=Leishmania mexicana (strain MHOM/GT/2001/U1103) OX=929439 GN=LMXM_05_0960 PE=3 SV=1 ;1 ;1 ;1; 0 ;1 ;0 ;1 ;1 ;1 ;0 ;
Elongation factor 1-beta OS=Leishmania mexicana (strain MHOM/GT/2001/U1103) OX=929439 GN=LMXM_33_0820 PE=3 SV=1 ;0 ;1 ;0; 0 ;0 ;0 ;0 ;0 ;0 ;0 ;
Eukaryotic translation initiation factor 5A OS=Leishmania mexicana (strain MHOM/GT/2001/U1103) OX=929439 GN=LMXM_25_0720 PE=1 SV=1 ;0 ;1 ;0; 1 ;1 ;1 ;1 ;0 ;0 ;0 ;
Flagellar glycoprotein-like protein OS=Leishmania mexicana (strain MHOM/GT/2001/U1103) OX=929439 GN=LMXM_10_0630 PE=4 SV=1 ;0 ;1 ;0; 0 ;0 ;0 ;0 ;0 ;0 ;0 ;
Fructose-bisphosphate aldolase OS=Leishmania mexicana (strain MHOM/GT/2001/U1103) OX=929439 GN=LMXM_36_1260 PE=3 SV=1 ;1 ;1 ;0; 0 ;0 ;0 ;0 ;0 ;0 ;0 ;
Glutamate dehydrogenase OS=Leishmania mexicana (strain MHOM/GT/2001/U1103) OX=929439 GN=LMXM_28_2910 PE=3 SV=1 ;1 ;1 ;1; 0 ;0 ;0 ;0 ;0 ;0 ;0 ;
Glutathione peroxidase OS=Leishmania mexicana (strain MHOM/GT/2001/U1103) OX=929439 GN=LMXM_26_0800 PE=3 SV=1 ;1 ;1 ;0; 0 ;0 ;0 ;0 ;1 ;1 ;0 ;
Glyceraldehyde-3-phosphate dehydrogenase-like protein OS=Leishmania mexicana (strain MHOM/GT/2001/U1103) OX=929439 GN=LMXM_34_4750 PE=4 SV=1 ;1 ;1 ;0; 0 ;0 ;0 ;0 ;0 ;1 ;0 ;
Heat shock protein 70-related protein OS=Leishmania mexicana (strain MHOM/GT/2001/U1103) OX=929439 GN=LMXM_26_1240 PE=3 SV=1 ;1 ;1 ;1; 1 ;1 ;1 ;1 ;1 ;1 ;0 ;
Kinesin-like protein OS=Leishmania mexicana (strain MHOM/GT/2001/U1103) OX=929439 GN=LMXM_19_0260 PE=3 SV=1 ;1 ;1 ;1; 1 ;1 ;1 ;1 ;1 ;1 ;0 ;
Macrophage migration inhibitory factor-like protein OS=Leishmania mexicana (strain MHOM/GT/2001/U1103) OX=929439 GN=LMXM_32_1750 PE=4 SV=1 ;0 ;1 ;0; 0 ;0 ;0 ;0 ;0 ;0 ;0 ;
Malic enzyme OS=Leishmania mexicana (strain MHOM/GT/2001/U1103) OX=929439 GN=LMXM_24_0761 PE=3 SV=1 ;1 ;1 ;1; 0 ;1 ;1 ;1 ;0 ;1 ;0 ;
Membrane-bound acid phosphatase OS=Leishmania mexicana (strain MHOM/GT/2001/U1103) OX=929439 GN=LMXM_36_2570 PE=3 SV=1 ;0 ;1 ;0; 0 ;0 ;0 ;0 ;0 ;0 ;0 ;
Miltefosine transporter beta subunit OS=Leishmania amazonensis OX=5659 PE=3 SV=1 ;1 ;1 ;1; 1 ;1 ;0 ;1 ;1 ;1 ;0 ;
Myo-inositol-1-phosphate synthase OS=Leishmania mexicana (strain MHOM/GT/2001/U1103) OX=929439 GN=LMXM_14_1360 PE=4 SV=1 ;0 ;1 ;0; 0 ;0 ;0 ;0 ;0 ;0 ;0 ;
NADH:flavin oxidoreductase/NADH oxidase,putative OS=Leishmania mexicana (strain MHOM/GT/2001/U1103) OX=929439 GN=LMXM_12_1130 PE=4 SV=1 ;1 ;0 ;0; 0 ;1 ;0 ;1 ;0 ;1 ;0 ;
Nonspecific nucleoside hydrolase OS=Leishmania mexicana (strain MHOM/GT/2001/U1103) OX=929439 GN=LMXM_18_1580 PE=4 SV=1 ;0 ;1 ;0; 0 ;0 ;0 ;0 ;0 ;0 ;0 ;
Nucleoside hydrolase-like protein OS=Leishmania mexicana (strain MHOM/GT/2001/U1103) OX=929439 GN=LMXM_14_0130 PE=4 SV=1 ;0 ;1 ;0; 0 ;0 ;0 ;0 ;0 ;0 ;0 ;
Nucleosome assembly protein-like protein OS=Leishmania mexicana (strain MHOM/GT/2001/U1103) OX=929439 GN=LMXM_30_1750 PE=3 SV=1 ;0 ;1 ;0; 0 ;0 ;0 ;0 ;0 ;0 ;0 ;
Obg-like ATPase 1 OS=Leishmania mexicana (strain MHOM/GT/2001/U1103) OX=929439 GN=LMXM_27_2330 PE=3 SV=1 ;1 ;1 ;0; 0 ;1 ;1 ;0 ;0 ;1 ;0 ;
Oligopeptidase b OS=Leishmania mexicana (strain MHOM/GT/2001/U1103) OX=929439 GN=LMXM_09_0770 PE=4 SV=1 ;0 ;1 ;0; 0 ;0 ;0 ;0 ;0 ;0 ;0 ;
p-glycoprotein-like protein (Abc transporter-like protein) (Multidrug resistance protein-like protein) OS=Leishmania mexicana (strain MHOM/GT/2001/U1103) OX=929439 GN=LMXM_26_2670 PE=4 SV=1 ;0 ;0 ;0; 0 ;1 ;1 ;0 ;0 ;1 ;0 ;
Palmitoyltransferase OS=Leishmania mexicana (strain MHOM/GT/2001/U1103) OX=929439 GN=LMXM_23_1430 PE=3 SV=1 ;1 ;0 ;0; 0 ;0 ;0 ;0 ;0 ;1 ;0 ;
Peptidyl-prolyl cis-trans isomerase OS=Leishmania mexicana (strain MHOM/GT/2001/U1103) OX=929439 GN=LMXM_06_0120 PE=3 SV=1 ;0 ;1 ;0; 0 ;0 ;0 ;0 ;0 ;0 ;0 ;
Peptidylprolyl isomerase OS=Leishmania mexicana (strain MHOM/GT/2001/U1103) OX=929439 GN=LMXM_19_1530 PE=4 SV=1 ;1 ;1 ;1; 0 ;1 ;0 ;0 ;0 ;1 ;0 ;
Phosphate transporter OS=Leishmania mexicana (strain MHOM/GT/2001/U1103) OX=929439 GN=LMXM_10_1300 PE=3 SV=1 ;0 ;1 ;1; 1 ;0 ;0 ;0 ;0 ;0 ;0 ;
Phosphatidylinositol-4-phosphate 5-kinase-like protein OS=Leishmania mexicana (strain MHOM/GT/2001/U1103) OX=929439 GN=LMXM_36_0370 PE=4 SV=1 ;1 ;0 ;0; 0 ;0 ;1 ;0 ;0 ;1 ;0 ;
Phosphodiesterase OS=Leishmania mexicana (strain MHOM/GT/2001/U1103) OX=929439 GN=LMXM_15_1480 PE=3 SV=1 ;1 ;1 ;0; 0 ;1 ;1 ;0 ;0 ;0 ;0 ;
Phosphodiesterase OS=Leishmania mexicana (strain MHOM/GT/2001/U1103) OX=929439 GN=LMXM_18_1090 PE=3 SV=1 ;1 ;1 ;1; 0 ;1 ;1 ;1 ;1 ;1 ;0 ;
Phosphomannomutase OS=Leishmania mexicana (strain MHOM/GT/2001/U1103) OX=929439 GN=LMXM_36_1960 PE=3 SV=1 ;1 ;1 ;1; 0 ;1 ;0 ;0 ;1 ;1 ;0 ;
Phosphotransferase OS=Leishmania mexicana (strain MHOM/GT/2001/U1103) OX=929439 GN=LMXM_21_0250 PE=3 SV=1 ;1 ;1 ;0; 0 ;1 ;0 ;0 ;0 ;1 ;0 ;
Proteasome regulatory non-ATP-ase subunit 11,putative (19s proteasome regulatory subunit,metallo-peptidase, clan mp, family m67) OS=Leishmania mexicana (strain MHOM/GT/2001/U1103) OX=929439 GN=LMXM_33_0650 PE=4 SV=1 ;1 ;0 ;0; 0 ;1 ;0 ;0 ;0 ;0 ;0 ;
Proteasome regulatory non-ATP-ase subunit 2,putative OS=Leishmania mexicana (strain MHOM/GT/2001/U1103) OX=929439 GN=LMXM_28_1730 PE=3 SV=1 ;1 ;1 ;0; 0 ;1 ;1 ;0 ;0 ;1 ;0 ;
Proteasome regulatory non-ATP-ase subunit 5,putative OS=Leishmania mexicana (strain MHOM/GT/2001/U1103) OX=929439 GN=LMXM_21_0760 PE=4 SV=1 ;1 ;1 ;1; 0 ;1 ;1 ;0 ;0 ;1 ;0 ;
Proteasome regulatory non-ATP-ase subunit 8,putative OS=Leishmania mexicana (strain MHOM/GT/2001/U1103) OX=929439 GN=LMXM_31_0390 PE=4 SV=1 ;0 ;1 ;0; 0 ;1 ;0 ;0 ;0 ;0 ;0 ;
Proteasome regulatory non-ATPase subunit 6,putative OS=Leishmania mexicana (strain MHOM/GT/2001/U1103) OX=929439 GN=LMXM_02_0370 PE=4 SV=1 ;1 ;1 ;1; 0 ;1 ;1 ;1 ;1 ;1 ;0 ;
Proteasome regulatory non-ATPase subunit,putative OS=Leishmania mexicana (strain MHOM/GT/2001/U1103) OX=929439 GN=LMXM_08_29_0120 PE=4 SV=1 ;1 ;1 ;0; 0 ;1 ;1 ;0 ;0 ;1 ;0 ;
Proteasome subunit alpha type OS=Leishmania mexicana (strain MHOM/GT/2001/U1103) OX=929439 GN=LMXM_14_0310 PE=3 SV=1 ;0 ;1 ;1; 0 ;0 ;0 ;1 ;0 ;1 ;0 ;
Proteasome subunit alpha type OS=Leishmania mexicana (strain MHOM/GT/2001/U1103) OX=929439 GN=LMXM_21_1700 PE=3 SV=1 ;1 ;1 ;1; 1 ;1 ;1 ;1 ;0 ;1 ;0 ;
Proteasome subunit alpha type OS=Leishmania mexicana (strain MHOM/GT/2001/U1103) OX=929439 GN=LMXM_21_1830 PE=3 SV=1 ;1 ;1 ;1; 1 ;1 ;1 ;1 ;1 ;1 ;0 ;
Proteasome subunit alpha type OS=Leishmania mexicana (strain MHOM/GT/2001/U1103) OX=929439 GN=LMXM_36_1600 PE=3 SV=1 ;1 ;1 ;0; 0 ;1 ;0 ;0 ;0 ;1 ;0 ;
Proteasome subunit beta OS=Leishmania mexicana (strain MHOM/GT/2001/U1103) OX=929439 GN=LMXM_33_4340 PE=3 SV=1 ;1 ;1 ;1; 1 ;1 ;1 ;1 ;0 ;1 ;0 ;
Proteasome subunit beta type OS=Leishmania mexicana (strain MHOM/GT/2001/U1103) OX=929439 GN=LMXM_06_0140 PE=3 SV=1 ;1 ;1 ;0; 0 ;1 ;0 ;0 ;0 ;0 ;0 ;
Proteasome subunit beta type OS=Leishmania mexicana (strain MHOM/GT/2001/U1103) OX=929439 GN=LMXM_12_0030 PE=3 SV=1 ;1 ;1 ;0; 0 ;1 ;0 ;1 ;0 ;1 ;0 ;
Proteasome subunit beta type OS=Leishmania mexicana (strain MHOM/GT/2001/U1103) OX=929439 GN=LMXM_34_3840 PE=3 SV=1 ;0 ;1 ;0; 0 ;1 ;0 ;0 ;0 ;0 ;0 ;
Proteasome subunit beta type OS=Leishmania mexicana (strain MHOM/GT/2001/U1103) OX=929439 GN=LMXM_36_1650 PE=3 SV=1 ;1 ;1 ;1; 0 ;0 ;0 ;0 ;0 ;0 ;0 ;
Protein disulfide isomerase OS=Leishmania mexicana (strain MHOM/GT/2001/U1103) OX=929439 GN=LMXM_06_1050 PE=4 SV=1 ;0 ;1 ;0; 0 ;0 ;0 ;0 ;0 ;0 ;0 ;
Protein disulfide-isomerase OS=Leishmania mexicana (strain MHOM/GT/2001/U1103) OX=929439 GN=LMXM_36_6940 PE=3 SV=1 ;1 ;1 ;0; 0 ;0 ;0 ;0 ;0 ;0 ;0 ;
Putative 40S ribosomal protein S15A OS=Leishmania mexicana (strain MHOM/GT/2001/U1103) OX=929439 GN=LMXM_08_29_1800 PE=3 SV=1 ;1 ;1 ;0; 1 ;1 ;0 ;1 ;1 ;1 ;0 ;
Putative 40S ribosomal protein S3 OS=Leishmania mexicana (strain MHOM/GT/2001/U1103) OX=929439 GN=LMXM_15_0950 PE=4 SV=1 ;0 ;1 ;0; 0 ;1 ;0 ;0 ;1 ;0 ;0 ;
Putative 5-methyltetrahydropteroyltriglutamate--homocyst ei nemethyltransferase OS=Leishmania mexicana (strain MHOM/GT/2001/U1103) OX=929439 GN=LMXM_30_0010 PE=3 SV=1 ;1 ;1 ;0; 0 ;1 ;1 ;1 ;1 ;1 ;0 ;
Putative 60S ribosomal protein L10 OS=Leishmania mexicana (strain MHOM/GT/2001/U1103) OX=929439 GN=LMXM_04_0750 PE=4 SV=1 ;0 ;1 ;0; 0 ;1 ;0 ;1 ;0 ;0 ;0 ;
Putative 60S ribosomal protein L13 OS=Leishmania mexicana (strain MHOM/GT/2001/U1103) OX=929439 GN=LMXM_08_29_2460 PE=3 SV=1 ;0 ;1 ;0; 1 ;1 ;1 ;1 ;1 ;0 ;0 ;
Putative 60S ribosomal protein L13a OS=Leishmania mexicana (strain MHOM/GT/2001/U1103) OX=929439 GN=LMXM_15_0200 PE=3 SV=1 ;1 ;1 ;1; 0 ;1 ;0 ;1 ;0 ;1 ;0 ;
Putative 60S ribosomal protein L19 OS=Leishmania mexicana (strain MHOM/GT/2001/U1103) OX=929439 GN=LMXM_06_0410 PE=3 SV=1 ;0 ;0 ;0; 0 ;1 ;1 ;0 ;0 ;0 ;0 ;
Putative ABC transporter OS=Leishmania mexicana (strain MHOM/GT/2001/U1103) OX=929439 GN=LMXM_11_1270 PE=4 SV=1 ;1 ;1 ;0; 0 ;1 ;1 ;0 ;1 ;1 ;0 ;
Putative ABC transporter OS=Leishmania mexicana (strain MHOM/GT/2001/U1103) OX=929439 GN=LMXM_15_0890 PE=4 SV=1 ;0 ;1 ;0; 1 ;0 ;0 ;0 ;0 ;0 ;0 ;
Putative ABC transporter OS=Leishmania mexicana (strain MHOM/GT/2001/U1103) OX=929439 GN=LMXM_27_0970 PE=4 SV=1 ;1 ;1 ;1; 1 ;1 ;1 ;1 ;1 ;1 ;0 ;
Putative adenosine kinase OS=Leishmania mexicana (strain MHOM/GT/2001/U1103) OX=929439 GN=LMXM_29_0880 PE=4 SV=1 ;1 ;1 ;1; 1 ;1 ;1 ;1 ;1 ;1 ;0 ;
Putative adenylate kinase OS=Leishmania mexicana (strain MHOM/GT/2001/U1103) OX=929439 GN=LMXM_04_0960 PE=3 SV=1 ;0 ;1 ;0; 0 ;1 ;0 ;0 ;0 ;1 ;0 ;
Putative adenylate kinase OS=Leishmania mexicana (strain MHOM/GT/2001/U1103) OX=929439 GN=LMXM_33_0110 PE=3 SV=1 ;1 ;1 ;1; 1 ;1 ;0 ;1 ;1 ;1 ;0 ;
Putative aminoacylase OS=Leishmania mexicana (strain MHOM/GT/2001/U1103) OX=929439 GN=LMXM_20_1570 PE=4 SV=1 ;1 ;1 ;0; 0 ;1 ;0 ;0 ;0 ;1 ;0 ;
Putative aminopeptidase (Metallo-peptidase, clan mf, family m17) OS=Leishmania mexicana (strain MHOM/GT/2001/U1103) OX=929439 GN=LMXM_11_0630 PE=4 SV=1 ;1 ;1 ;1; 1 ;0 ;0 ;1 ;0 ;1 ;0 ;
Putative arginyl-tRNA synthetase OS=Leishmania mexicana (strain MHOM/GT/2001/U1103) OX=929439 GN=LMXM_27_1310 PE=3 SV=1 ;1 ;0 ;0; 0 ;1 ;0 ;0 ;0 ;0 ;0 ;
Putative asparagine synthetase a (Putative aspartate--ammonia ligase) OS=Leishmania mexicana (strain MHOM/GT/2001/U1103) OX=929439 GN=LMXM_26_0830 PE=4 SV=1 ;0 ;1 ;0; 0 ;0 ;0 ;0 ;0 ;1 ;0 ;
Putative aspartyl-tRNA synthetase OS=Leishmania mexicana (strain MHOM/GT/2001/U1103) OX=929439 GN=LMXM_29_0460 PE=3 SV=1 ;1 ;1 ;0; 0 ;1 ;0 ;0 ;0 ;0 ;0 ;
Putative ATP-dependent Clp protease subunit, heat shock protein 100 (HSP100) OS=Leishmania mexicana (strain MHOM/GT/2001/U1103) OX=929439 GN=LMXM_08_29_1270 PE=3 SV=1 ;1 ;1 ;0; 0 ;0 ;0 ;0 ;0 ;0 ;0 ;
Putative ATP-dependent DEAD-box RNA helicase OS=Leishmania mexicana (strain MHOM/GT/2001/U1103) OX=929439 GN=LMXM_34_0370 PE=3 SV=1 ;0 ;1 ;0; 0 ;1 ;0 ;0 ;0 ;1 ;0 ;
Putative ATP-dependent RNA helicase OS=Leishmania mexicana (strain MHOM/GT/2001/U1103) OX=929439 GN=LMXM_34_3100 PE=4 SV=1 ;0 ;1 ;0; 0 ;0 ;0 ;0 ;0 ;0 ;0 ;
Putative calpain-like cysteine peptidase (Fragment) OS=Leishmania mexicana (strain MHOM/GT/2001/U1103) OX=929439 GN=LMXM_27_0490 PE=3 SV=1 ;0 ;1 ;0; 0 ;1 ;0 ;0 ;0 ;1 ;0 ;
Putative calpain-like cysteine peptidase OS=Leishmania mexicana (strain MHOM/GT/2001/U1103) OX=929439 GN=LMXM_20_1190 PE=3 SV=1 ;1 ;1 ;1; 0 ;1 ;1 ;1 ;1 ;1 ;0 ;
Putative calpain-like cysteine peptidase OS=Leishmania mexicana (strain MHOM/GT/2001/U1103) OX=929439 GN=LMXM_27_0510 PE=3 SV=1 ;0 ;1 ;0; 0 ;0 ;0 ;0 ;0 ;0 ;0 ;
Putative calpain-like cysteine peptidase OS=Leishmania mexicana (strain MHOM/GT/2001/U1103) OX=929439 GN=LMXM_30_0390 PE=3 SV=1 ;0 ;1 ;0; 0 ;1 ;1 ;0 ;0 ;1 ;0 ;
Putative cAMP-specific phosphodiesterase OS=Leishmania mexicana (strain MHOM/GT/2001/U1103) OX=929439 GN=LMXM_04_0030 PE=4 SV=1 ;1 ;0 ;0; 0 ;1 ;0 ;0 ;0 ;1 ;0 ;
Putative carboxypeptidase OS=Leishmania mexicana (strain MHOM/GT/2001/U1103) OX=929439 GN=LMXM_32_2540 PE=4 SV=1 ;1 ;1 ;0; 0 ;0 ;0 ;0 ;0 ;0 ;0 ;
Putative casein kinase I OS=Leishmania mexicana (strain MHOM/GT/2001/U1103) OX=929439 GN=LMXM_25_1580 PE=4 SV=1 ;1 ;1 ;1; 0 ;1 ;1 ;1 ;1 ;1 ;0 ;
Putative dual specificity protein phosphatase OS=Leishmania mexicana (strain MHOM/GT/2001/U1103) OX=929439 GN=LMXM_33_2190 PE=4 SV=1 ;1 ;1 ;0; 0 ;1 ;0 ;0 ;0 ;1 ;0 ;
Putative dynein heavy chain OS=Leishmania mexicana (strain MHOM/GT/2001/U1103) OX=929439 GN=LMXM_13_1650 PE=4 SV=1 ;1 ;1 ;0; 0 ;1 ;1 ;0 ;1 ;1 ;0 ;
Putative dynein heavy chain OS=Leishmania mexicana (strain MHOM/GT/2001/U1103) OX=929439 GN=LMXM_25_0980 PE=4 SV=1 ;1 ;1 ;0; 0 ;1 ;0 ;0 ;0 ;1 ;0 ;
Putative ecotin OS=Leishmania mexicana (strain MHOM/GT/2001/U1103) OX=929439 GN=LMXM_15_0300 PE=4 SV=1 ;1 ;1 ;1; 0 ;1 ;0 ;0 ;1 ;1 ;0 ;
Putative ef-hand protein 5 OS=Leishmania mexicana (strain MHOM/GT/2001/U1103) OX=929439 GN=LMXM_09_0900 PE=4 SV=1 ;1 ;1 ;1; 0 ;1 ;1 ;1 ;0 ;1 ;0 ;
Putative endoribonuclease L-PSP (Pb5) OS=Leishmania mexicana (strain MHOM/GT/2001/U1103) OX=929439 GN=LMXM_23_0200 PE=4 SV=1 ;1 ;1 ;0; 1 ;1 ;1 ;1 ;0 ;1 ;0 ;
Putative fatty acyl CoA syntetase 1 OS=Leishmania mexicana (strain MHOM/GT/2001/U1103) OX=929439 GN=LMXM_01_0470 PE=4 SV=1 ;1 ;1 ;1; 0 ;1 ;1 ;1 ;1 ;1 ;0 ;
Putative flagellar calcium-binding protein OS=Leishmania mexicana (strain MHOM/GT/2001/U1103) OX=929439 GN=LMXM_16_0920 PE=4 SV=1 ;0 ;1 ;0; 0 ;0 ;0 ;0 ;0 ;0 ;0 ;
Putative fumarate hydratase (Fragment) OS=Leishmania mexicana (strain MHOM/GT/2001/U1103) OX=929439 GN=LMXM_08_29_1960 PE=4 SV=1 ;0 ;1 ;0; 0 ;0 ;0 ;0 ;0 ;0 ;0 ;
Putative Gim5A protein (Glycosomal membrane protein) OS=Leishmania mexicana (strain MHOM/GT/2001/U1103) OX=929439 GN=LMXM_34_3700 PE=4 SV=1 ;1 ;1 ;0; 0 ;1 ;0 ;0 ;0 ;0 ;0 ;
Putative glucosamine-fructose-6-phosphate aminotransferase OS=Leishmania mexicana (strain MHOM/GT/2001/U1103) OX=929439 GN=LMXM_06_0950 PE=4 SV=1 ;0 ;1 ;0; 0 ;1 ;0 ;0 ;0 ;1 ;0 ;
Putative glutamine synthetase OS=Leishmania mexicana (strain MHOM/GT/2001/U1103) OX=929439 GN=LMXM_06_0370 PE=3 SV=1 ;1 ;1 ;0; 0 ;0 ;0 ;0 ;0 ;1 ;0 ;
Putative glycogen synthase kinase 3 beta OS=Leishmania mexicana OX=5665 GN=GSK3b PE=4 SV=1 ;1 ;1 ;0; 0 ;1 ;0 ;0 ;0 ;1 ;0 ;
Putative glycyl tRNA synthetase OS=Leishmania mexicana (strain MHOM/GT/2001/U1103) OX=929439 GN=LMXM_36_3840 PE=4 SV=1 ;1 ;1 ;1; 0 ;1 ;0 ;1 ;0 ;0 ;0 ;
Putative GTP-binding protein OS=Leishmania mexicana (strain MHOM/GT/2001/U1103) OX=929439 GN=LMXM_08_29_2200 PE=3 SV=1 ;1 ;1 ;1; 1 ;1 ;0 ;1 ;1 ;0 ;0 ;
Putative heat shock protein DNAJ OS=Leishmania mexicana (strain MHOM/GT/2001/U1103) OX=929439 GN=LMXM_27_2400 PE=3 SV=1 ;1 ;1 ;1; 0 ;1 ;1 ;1 ;1 ;1 ;0 ;
Putative lipophosphoglycan biosynthetic protein OS=Leishmania mexicana (strain MHOM/GT/2001/U1103) OX=929439 GN=LMXM_08_29_0760 PE=3 SV=1 ;1 ;1 ;0; 0 ;0 ;0 ;0 ;0 ;0 ;0 ;
Putative long chain fatty Acyl CoA synthetase OS=Leishmania mexicana (strain MHOM/GT/2001/U1103) OX=929439 GN=LMXM_03_0230 PE=4 SV=1 ;1 ;1 ;1; 0 ;1 ;1 ;1 ;1 ;1 ;0 ;
Putative mitotubule-associated protein Gb4 OS=Leishmania mexicana (strain MHOM/GT/2001/U1103) OX=929439 GN=LMXM_26_1950 PE=4 SV=1 ;0 ;1 ;0; 0 ;1 ;1 ;0 ;0 ;0 ;0 ;
Putative NADH-cytochrome b5 reductase OS=Leishmania mexicana (strain MHOM/GT/2001/U1103) OX=929439 GN=LMXM_22_0770 PE=4 SV=1 ;0 ;1 ;0; 0 ;0 ;0 ;0 ;0 ;0 ;0 ;
Putative nucleoside transporter 1 OS=Leishmania mexicana (strain MHOM/GT/2001/U1103) OX=929439 GN=LMXM_15_1240 PE=4 SV=1 ;1 ;0 ;1; 1 ;0 ;1 ;1 ;1 ;0 ;0 ;
Putative orotidine-5-phosphate decarboxylase/orotate phosphoribosyltransferase (Putative ompdcase-oprtase) OS=Leishmania mexicana (strain MHOM/GT/2001/U1103) OX=929439 GN=LMXM_16_0550 PE=3 SV=1 ;0 ;1 ;0; 0 ;0 ;0 ;0 ;1 ;1 ;0 ;
Putative oxidoreductase OS=Leishmania mexicana (strain MHOM/GT/2001/U1103) OX=929439 GN=LMXM_36_4170 PE=4 SV=1 ;1 ;1 ;1; 1 ;1 ;0 ;0 ;0 ;1 ;0 ;
Putative paraflagellar rod protein 1D OS=Leishmania mexicana (strain MHOM/GT/2001/U1103) OX=929439 GN=LMXM_08_29_1760 PE=4 SV=1 ;1 ;0 ;0; 0 ;1 ;1 ;0 ;0 ;1 ;0 ;
Putative paraflagellar rod protein OS=Leishmania mexicana (strain MHOM/GT/2001/U1103) OX=929439 GN=LMXM_05_0920 PE=4 SV=1 ;1 ;1 ;1; 0 ;1 ;1 ;1 ;1 ;1 ;0 ;
Putative peptidase M20/M25/M40 OS=Leishmania mexicana (strain MHOM/GT/2001/U1103) OX=929439 GN=LMXM_32_1610 PE=4 SV=1 ;1 ;1 ;0; 0 ;1 ;0 ;0 ;0 ;1 ;0 ;
Putative peptidyl dipeptidase OS=Leishmania mexicana (strain MHOM/GT/2001/U1103) OX=929439 GN=LMXM_02_0740 PE=3 SV=1 ;1 ;1 ;0; 0 ;1 ;1 ;1 ;0 ;1 ;0 ;
Putative peptidyl-prolyl cis-trans isomerase (Cyclophilin-40) OS=Leishmania mexicana (strain MHOM/GT/2001/U1103) OX=929439 GN=LMXM_34_4770 PE=4 SV=1 ;1 ;1 ;1; 1 ;1 ;0 ;1 ;0 ;1 ;0 ;
Putative phosphatase 2C OS=Leishmania mexicana (strain MHOM/GT/2001/U1103) OX=929439 GN=LMXM_29_0380 PE=4 SV=1 ;1 ;0 ;0; 0 ;1 ;0 ;0 ;0 ;1 ;0 ;
Putative phosphoinositide-binding protein OS=Leishmania mexicana (strain MHOM/GT/2001/U1103) OX=929439 GN=LMXM_34_2420 PE=4 SV=1 ;0 ;1 ;0; 0 ;0 ;0 ;0 ;0 ;0 ;0 ;
Putative prolyl oligopeptidase OS=Leishmania mexicana (strain MHOM/GT/2001/U1103) OX=929439 GN=LMXM_36_6750 PE=4 SV=1 ;1 ;1 ;0; 0 ;0 ;0 ;0 ;0 ;0 ;0 ;
Putative prolyl-tRNA synthetase OS=Leishmania mexicana (strain MHOM/GT/2001/U1103) OX=929439 GN=LMXM_18_1210 PE=3 SV=1 ;0 ;1 ;0; 0 ;0 ;0 ;0 ;0 ;0 ;0 ;
Putative proteasome regulatory ATPase subunit 2 OS=Leishmania mexicana (strain MHOM/GT/2001/U1103) OX=929439 GN=LMXM_13_1090 PE=3 SV=1 ;1 ;1 ;0; 0 ;1 ;0 ;0 ;0 ;1 ;0 ;
Putative proteasome regulatory ATPase subunit 5 OS=Leishmania mexicana (strain MHOM/GT/2001/U1103) OX=929439 GN=LMXM_22_0620 PE=3 SV=1 ;1 ;1 ;1; 0 ;1 ;1 ;0 ;1 ;0 ;0 ;
Putative Pyridoxal kinase OS=Leishmania mexicana (strain MHOM/GT/2001/U1103) OX=929439 GN=LMXM_29_1250 PE=4 SV=1 ;0 ;1 ;0; 1 ;1 ;0 ;0 ;0 ;1 ;0 ;
Putative Qc-SNARE protein OS=Leishmania mexicana (strain MHOM/GT/2001/U1103) OX=929439 GN=LMXM_08_0030 PE=4 SV=1 ;1 ;1 ;1; 1 ;1 ;1 ;1 ;1 ;1 ;0 ;
Putative ribosomal protein L3 OS=Leishmania mexicana (strain MHOM/GT/2001/U1103) OX=929439 GN=LMXM_31_3130 PE=3 SV=1 ;0 ;1 ;0; 0 ;1 ;0 ;1 ;0 ;0 ;0 ;
Putative sarcoplasmic reticulum glycoprotein OS=Leishmania mexicana (strain MHOM/GT/2001/U1103) OX=929439 GN=LMXM_19_0280 PE=3 SV=1 ;1 ;1 ;1; 0 ;1 ;1 ;0 ;0 ;0 ;0 ;
Putative serine/threonine protein kinase OS=Leishmania mexicana (strain MHOM/GT/2001/U1103) OX=929439 GN=LMXM_31_0810 PE=4 SV=1 ;1 ;1 ;0; 0 ;1 ;0 ;0 ;0 ;0 ;0 ;
Putative serine/threonine-protein kinase OS=Leishmania mexicana (strain MHOM/GT/2001/U1103) OX=929439 GN=LMXM_08_29_2570 PE=4 SV=1 ;1 ;1 ;0; 0 ;1 ;0 ;0 ;0 ;0 ;0 ;
Putative serine/threonine-protein kinase OS=Leishmania mexicana (strain MHOM/GT/2001/U1103) OX=929439 GN=LMXM_21_1565 PE=4 SV=1 ;0 ;0 ;0; 0 ;0 ;0 ;0 ;0 ;1 ;0 ;
Putative serine/threonine-protein kinase OS=Leishmania mexicana (strain MHOM/GT/2001/U1103) OX=929439 GN=LMXM_30_2960 PE=3 SV=1 ;1 ;1 ;1; 0 ;1 ;1 ;1 ;1 ;1 ;0 ;
Putative seryl-tRNA synthetase OS=Leishmania mexicana (strain MHOM/GT/2001/U1103) OX=929439 GN=LMXM_11_0100 PE=4 SV=1 ;1 ;1 ;1; 1 ;1 ;1 ;1 ;1 ;1 ;0 ;
Putative short chain dehydrogenase OS=Leishmania mexicana (strain MHOM/GT/2001/U1103) OX=929439 GN=LMXM_34_1220 PE=3 SV=1 ;1 ;1 ;0; 0 ;0 ;0 ;0 ;0 ;0 ;0 ;
Putative small GTP-binding protein Rab28 OS=Leishmania mexicana (strain MHOM/GT/2001/U1103) OX=929439 GN=LMXM_29_1710 PE=4 SV=1 ;1 ;1 ;0; 0 ;1 ;1 ;1 ;1 ;1 ;0 ;
Putative thimet oligopeptidase (Metallo-peptidase, clan ma(E), family m3) OS=Leishmania mexicana (strain MHOM/GT/2001/U1103) OX=929439 GN=LMXM_26_1570 PE=3 SV=1 ;1 ;1 ;1; 0 ;1 ;1 ;0 ;0 ;1 ;0 ;
Putative trypanothione synthetase OS=Leishmania mexicana (strain MHOM/GT/2001/U1103) OX=929439 GN=LMXM_27_1870 PE=4 SV=1 ;1 ;1 ;1; 1 ;1 ;1 ;0 ;0 ;1 ;0 ;
Putative tyrosyl-tRNA synthetase OS=Leishmania mexicana (strain MHOM/GT/2001/U1103) OX=929439 GN=LMXM_14_1370 PE=4 SV=1 ;1 ;0 ;0; 0 ;1 ;0 ;0 ;0 ;1 ;0 ;
Putative ubiquitin-activating enzyme e1 OS=Leishmania mexicana (strain MHOM/GT/2001/U1103) OX=929439 GN=LMXM_34_3060 PE=4 SV=1 ;1 ;1 ;1; 0 ;1 ;0 ;0 ;0 ;0 ;0 ;
Putative ubiquitin-conjugating enzyme e2 OS=Leishmania mexicana (strain MHOM/GT/2001/U1103) OX=929439 GN=LMXM_34_1300 PE=3 SV=1 ;1 ;1 ;1; 0 ;1 ;1 ;1 ;0 ;1 ;0 ;
Putative udp-glc 4'-epimerase OS=Leishmania mexicana (strain MHOM/GT/2001/U1103) OX=929439 GN=LMXM_32_2300 PE=3 SV=1 ;0 ;1 ;0; 0 ;0 ;0 ;0 ;0 ;0 ;0 ;
Rab GDP dissociation inhibitor OS=Leishmania mexicana (strain MHOM/GT/2001/U1103) OX=929439 GN=LMXM_08_29_2160 PE=3 SV=1 ;1 ;1 ;0; 0 ;1 ;0 ;0 ;0 ;1 ;0 ;
Receptor-type adenylate cyclase a-like protein OS=Leishmania mexicana (strain MHOM/GT/2001/U1103) OX=929439 GN=LMXM_36_3180 PE=4 SV=1 ;0 ;1 ;1; 0 ;1 ;0 ;1 ;1 ;1 ;0 ;
Reticulon-like protein OS=Leishmania mexicana (strain MHOM/GT/2001/U1103) OX=929439 GN=LMXM_29_2580 PE=4 SV=1 ;1 ;1 ;1; 0 ;1 ;1 ;1 ;0 ;1 ;0 ;
S-methyl-5'-thioadenosine phosphorylase OS=Leishmania mexicana (strain MHOM/GT/2001/U1103) OX=929439 GN=LMXM_05_0830 PE=3 SV=1 ;0 ;1 ;0; 1 ;0 ;0 ;0 ;0 ;0 ;0 ;
Serine hydroxymethyltransferase OS=Leishmania mexicana (strain MHOM/GT/2001/U1103) OX=929439 GN=LMXM_14_1320 PE=3 SV=1 ;1 ;1 ;1; 1 ;1 ;1 ;0 ;0 ;0 ;0 ;
Serine/threonine-protein phosphatase OS=Leishmania mexicana (strain MHOM/GT/2001/U1103) OX=929439 GN=LMXM_05_0100 PE=3 SV=1 ;1 ;1 ;1; 1 ;1 ;1 ;1 ;1 ;1 ;0 ;
Serine/threonine-protein phosphatase OS=Leishmania mexicana (strain MHOM/GT/2001/U1103) OX=929439 GN=LMXM_12_0660 PE=3 SV=1 ;1 ;1 ;1; 1 ;1 ;0 ;1 ;0 ;1 ;0 ;
Serine/threonine-protein phosphatase OS=Leishmania mexicana (strain MHOM/GT/2001/U1103) OX=929439 GN=LMXM_28_2670 PE=3 SV=1 ;0 ;1 ;0; 0 ;0 ;0 ;0 ;0 ;0 ;0 ;
Stress-inducible protein STI1 homolog OS=Leishmania mexicana (strain MHOM/GT/2001/U1103) OX=929439 GN=LMXM_36_0070 PE=4 SV=1 ;1 ;1 ;1; 0 ;1 ;0 ;0 ;0 ;1 ;0 ;
Succinyl-diaminopimelate desuccinylase-like protein OS=Leishmania mexicana (strain MHOM/GT/2001/U1103) OX=929439 GN=LMXM_30_2020 PE=4 SV=1 ;0 ;1 ;1; 0 ;1 ;0 ;0 ;0 ;1 ;0 ;
Sucrose-phosphate synthase-like protein OS=Leishmania mexicana OX=5665 PE=4 SV=1 ;0 ;1 ;0; 0 ;1 ;0 ;0 ;0 ;1 ;0 ;
Surface antigen-like protein OS=Leishmania mexicana (strain MHOM/GT/2001/U1103) OX=929439 GN=LMXM_04_0200 PE=4 SV=1 ;1 ;1 ;1; 0 ;1 ;1 ;1 ;1 ;1 ;0 ;
Transaldolase OS=Leishmania mexicana (strain MHOM/GT/2001/U1103) OX=929439 GN=LMXM_16_0760 PE=3 SV=1 ;1 ;1 ;1; 0 ;1 ;1 ;1 ;1 ;1 ;0 ;
Transitional endoplasmic reticulum ATPase,putative OS=Leishmania mexicana (strain MHOM/GT/2001/U1103) OX=929439 GN=LMXM_36_1370 PE=4 SV=1 ;1 ;1 ;1; 0 ;1 ;1 ;0 ;0 ;1 ;0 ;
Transketolase OS=Leishmania mexicana (strain MHOM/GT/2001/U1103) OX=929439 GN=LMXM_24_2060 PE=3 SV=1 ;1 ;1 ;1; 0 ;1 ;1 ;1 ;1 ;1 ;0 ;
Transmembrane 9 superfamily member OS=Leishmania mexicana (strain MHOM/GT/2001/U1103) OX=929439 GN=LMXM_33_3660 PE=3 SV=1 ;1 ;1 ;1; 1 ;0 ;0 ;0 ;0 ;1 ;0 ;
Trypanothione reductase OS=Leishmania mexicana (strain MHOM/GT/2001/U1103) OX=929439 GN=LMXM_05_0350 PE=3 SV=1 ;1 ;1 ;1; 1 ;1 ;1 ;1 ;1 ;1 ;0 ;
Tryparedoxin OS=Leishmania mexicana (strain MHOM/GT/2001/U1103) OX=929439 GN=LMXM_08_29_1160 PE=4 SV=1 ;1 ;1 ;1; 0 ;1 ;1 ;1 ;0 ;1 ;0 ;
Ubiquitinyl hydrolase 1 OS=Leishmania mexicana (strain MHOM/GT/2001/U1103) OX=929439 GN=LMXM_08_29_2300 PE=3 SV=1 ;1 ;1 ;0; 0 ;1 ;0 ;0 ;0 ;1 ;0 ;
V-type proton ATPase subunit a OS=Leishmania mexicana (strain MHOM/GT/2001/U1103) OX=929439 GN=LMXM_23_1510 PE=3 SV=1 ;0 ;1 ;0; 0 ;0 ;0 ;0 ;0 ;0 ;0 ;
Vacuolar protein sorting-associated protein 4 OS=Leishmania mexicana (strain MHOM/GT/2001/U1103) OX=929439 GN=LMXM_08_29_2500 PE=3 SV=1 ;0 ;1 ;0; 0 ;0 ;0 ;0 ;0 ;0 ;0 ;
WGS CADB00000000 data, contig 24 (Fragment) OS=Leishmania mexicana (strain MHOM/GT/2001/U1103) OX=929439 GN=LmxM_34_0540_1 PE=4 SV=1 ;0 ;0 ;0; 0 ;1 ;0 ;0 ;0 ;0 ;0 ;
WGS CADB00000000 data, contig 73 OS=Leishmania mexicana (strain MHOM/GT/2001/U1103) OX=929439 GN=LmxM_15_0440a_1 PE=4 SV=1 ;1 ;1 ;0; 0 ;1 ;0 ;0 ;0 ;0 ;0 ;
WGS CADB00000000 data, contig 99 OS=Leishmania mexicana (strain MHOM/GT/2001/U1103) OX=929439 GN=LmxM_30_1800a_1 PE=4 SV=1 ;0 ;1 ;0; 1 ;0 ;0 ;1 ;0 ;0 ;0 ;

## Sheet: Avg. Abund. (-1B) + graphs
Visible?	Starred?	Identified Proteins (442/445)	Accession Number	Alternate ID	Molecular Weight	Protein Grouping Ambiguity	Quantitative Variance	CL1	CL2	CL3	CL4	CL5	CL6	CL7	CL8	Average		CL1	Average		CL2	Average		CL3	Average		CL4	Average		CL5	Average		2DCL6	Average		CL7	Average		CL8	Average
TRUE	Empty	Cluster of Putative heat-shock protein hsp70 OS=Leishmania mexicana (strain MHOM/GT/2001/U1103) OX=929439 GN=LMXM_28_2770 PE=3 SV=1 (E9B099_LEIMU)	E9B099_LEIMU [2]	LMXM_28_2770	71 kDa	TRUE	0% (61%)	65	49	33	75	57	40	31	60	51.25		65	51.25		49	51.25		33	51.25		75	51.25		57	51.25		40	51.25		31	51.25		60	51.25
TRUE	Empty	Putative heat-shock protein hsp70 OS=Leishmania mexicana (strain MHOM/GT/2001/U1103) OX=929439 GN=LMXM_28_2770 PE=3 SV=1	E9B099_LEIMU	LMXM_28_2770	71 kDa	TRUE	0% (61%)	65	49	33	75	57	40	31	60	51.25		65	51.25		49	51.25		33	51.25		75	51.25		57	51.25		40	51.25		31	51.25		60	51.25
TRUE	Empty	Cluster of GP63, leishmanolysin OS=Leishmania mexicana (strain MHOM/GT/2001/U1103) OX=929439 GN=LMXM_10_0470 PE=4 SV=1 (E9AN57_LEIMU)	E9AN57_LEIMU [3]	LMXM_10_0470	64 kDa	TRUE	0% (41%)	72	45	46	48	44	41	40	52	48.5		72	48.5		45	48.5		46	48.5		48	48.5		44	48.5		41	48.5		40	48.5		52	48.5
TRUE	Empty	Cluster of Plasma membrane ATPase OS=Leishmania mexicana (strain MHOM/GT/2001/U1103) OX=929439 GN=LMXM_18_1520 PE=3 SV=1 (E9ART6_LEIMU)	E9ART6_LEIMU [2]	LMXM_18_1520	108 kDa	TRUE	0% (58%)	51	61	31	55	36	39	25	56	44.25		51	44.25		61	44.25		31	44.25		55	44.25		36	44.25		39	44.25		25	44.25		56	44.25
TRUE	Empty	Elongation factor 1-alpha OS=Leishmania mexicana (strain MHOM/GT/2001/U1103) OX=929439 GN=LMXM_17_0080 PE=3 SV=1	E9ARD0_LEIMU	LMXM_17_0080	49 kDa		0% (31%)	55	49	36	47	38	39	28	56	43.5		55	43.5		49	43.5		36	43.5		47	43.5		38	43.5		39	43.5		28	43.5		56	43.5
TRUE	Empty	GP63, leishmanolysin OS=Leishmania mexicana (strain MHOM/GT/2001/U1103) OX=929439 GN=LMXM_10_0470 PE=4 SV=1	E9AN57_LEIMU	LMXM_10_0470	64 kDa	TRUE	0% (46%)	64	43	43	40	37	38	36	46	43.375		64	43.375		43	43.375		43	43.375		40	43.375		37	43.375		38	43.375		36	43.375		46	43.375
TRUE	Empty	Uncharacterized protein LmxM_30_0440_1 OS=Leishmania mexicana (strain MHOM/GT/2001/U1103) OX=929439 GN=LmxM_30_0440_1 PE=3 SV=1	E8NHG6_LEIMU	LmxM_30_0440_1	80 kDa		0% (48%)	52	46	31	45	41	43	41	48	43.375		52	43.375		46	43.375		31	43.375		45	43.375		41	43.375		43	43.375		41	43.375		48	43.375
TRUE	Empty	Plasma membrane ATPase OS=Leishmania mexicana (strain MHOM/GT/2001/U1103) OX=929439 GN=LMXM_18_1520 PE=3 SV=1	E9ART6_LEIMU	LMXM_18_1520	108 kDa	TRUE	0% (59%)	51	56	30	53	35	38	24	56	42.875		51	42.875		56	42.875		30	42.875		53	42.875		35	42.875		38	42.875		24	42.875		56	42.875
TRUE	Empty	Cluster of Receptor-type adenylate cyclase a OS=Leishmania mexicana (strain MHOM/GT/2001/U1103) OX=929439 GN=LMXM_17_0200 PE=4 SV=1 (E9ARD7_LEIMU)	E9ARD7_LEIMU [4]	LMXM_17_0200	151 kDa	TRUE	0% (23%)	48	34	11	51	38	33	31	71	39.625		48	39.625		34	39.625		11	39.625		51	39.625		38	39.625		33	39.625		31	39.625		71	39.625
TRUE	Empty	Actin OS=Leishmania mexicana OX=5665 PE=3 SV=1	C6KJD5_LEIME (+2)		42 kDa		0% (38%)	60	20	4	49	27	40	27	65	36.5		60	36.5		20	36.5		4	36.5		49	36.5		27	36.5		40	36.5		27	36.5		65	36.5
TRUE	Empty	Cluster of Surface antigen-like protein OS=Leishmania mexicana (strain MHOM/GT/2001/U1103) OX=929439 GN=LMXM_04_0190 PE=4 SV=1 (E9AK01_LEIMU)	E9AK01_LEIMU [2]	LMXM_04_0190	74 kDa	TRUE	0% (30%)	46	29	5	58	32	37	29	56	36.5		46	36.5		29	36.5		5	36.5		58	36.5		32	36.5		37	36.5		29	36.5		56	36.5
TRUE	Empty	Receptor-type adenylate cyclase a OS=Leishmania mexicana (strain MHOM/GT/2001/U1103) OX=929439 GN=LMXM_17_0200 PE=4 SV=1	E9ARD7_LEIMU	LMXM_17_0200	151 kDa	TRUE	0% (19%)	45	32	11	46	33	30	29	55	35.125		45	35.125		32	35.125		11	35.125		46	35.125		33	35.125		30	35.125		29	35.125		55	35.125
TRUE	Empty	Surface antigen-like protein OS=Leishmania mexicana (strain MHOM/GT/2001/U1103) OX=929439 GN=LMXM_04_0190 PE=4 SV=1	E9AK01_LEIMU	LMXM_04_0190	74 kDa	TRUE	0% (32%)	44	27	4	54	30	35	27	52	34.125		44	34.125		27	34.125		4	34.125		54	34.125		30	34.125		35	34.125		27	34.125		52	34.125
TRUE	Empty	Receptor-type adenylate cyclase a OS=Leishmania mexicana (strain MHOM/GT/2001/U1103) OX=929439 GN=LMXM_17_0191 PE=4 SV=1	E9AQY1_LEIMU	LMXM_17_0191	153 kDa	TRUE	0% (25%)	34	23	7	38	27	24	20	54	28.375		34	28.375		23	28.375		7	28.375		38	28.375		27	28.375		24	28.375		20	28.375		54	28.375
TRUE	Empty	Elongation factor 2 OS=Leishmania mexicana (strain MHOM/GT/2001/U1103) OX=929439 GN=LMXM_36_0180 PE=4 SV=1	E9ASD6_LEIMU	LMXM_36_0180	94 kDa		0% (42%)	45	24	13	31	19	26	21	46	28.125		45	28.125		24	28.125		13	28.125		31	28.125		19	28.125		26	28.125		21	28.125		46	28.125
TRUE	Empty	GP63, leishmanolysin OS=Leishmania mexicana (strain MHOM/GT/2001/U1103) OX=929439 GN=LMXM_10_0390 PE=4 SV=1	E9AN54_LEIMU	LMXM_10_0390	64 kDa	TRUE	0% (32%)	45	23	25	28	27	24	22	28	27.75		45	27.75		23	27.75		25	27.75		28	27.75		27	27.75		24	27.75		22	27.75		28	27.75
TRUE	Empty	p-glycoprotein OS=Leishmania mexicana (strain MHOM/GT/2001/U1103) OX=929439 GN=LMXM_33_0990 PE=4 SV=1	E9B4S1_LEIMU	LMXM_33_0990	147 kDa		0% (52%)	51	38	8	33	16	18	16	42	27.75		51	27.75		38	27.75		8	27.75		33	27.75		16	27.75		18	27.75		16	27.75		42	27.75
TRUE	Empty	Heat shock protein 83-1 OS=Leishmania mexicana (strain MHOM/GT/2001/U1103) OX=929439 GN=LMXM_32_0312 PE=3 SV=1	E9B3L2_LEIMU	LMXM_32_0312	81 kDa		0% (49%)	41	24	23	38	22	26	18	25	27.125		41	27.125		24	27.125		23	27.125		38	27.125		22	27.125		26	27.125		18	27.125		25	27.125
TRUE	Empty	Cluster of Tubulin beta chain OS=Leishmania mexicana (strain MHOM/GT/2001/U1103) OX=929439 GN=LMXM_08_1171 PE=3 SV=1 (E9AMJ9_LEIMU)	E9AMJ9_LEIMU [2]	LMXM_08_1171	50 kDa	TRUE	0% (27%)	38	23	20	32	22	23	27	28	26.625		38	26.625		23	26.625		20	26.625		32	26.625		22	26.625		23	26.625		27	26.625		28	26.625
TRUE	Empty	Tubulin beta chain OS=Leishmania mexicana (strain MHOM/GT/2001/U1103) OX=929439 GN=LMXM_08_1171 PE=3 SV=1	E9AMJ9_LEIMU	LMXM_08_1171	50 kDa	TRUE	0% (27%)	38	23	20	32	22	23	27	28	26.625		38	26.625		23	26.625		20	26.625		32	26.625		22	26.625		23	26.625		27	26.625		28	26.625
TRUE	Empty	ATP synthase subunit beta OS=Leishmania mexicana (strain MHOM/GT/2001/U1103) OX=929439 GN=LMXM_25_1170 PE=3 SV=1	E9AXJ6_LEIMU	LMXM_25_1170	56 kDa		0% (69%)	37	22	31	30	13	22	23	23	25.125		37	25.125		22	25.125		31	25.125		30	25.125		13	25.125		22	25.125		23	25.125		23	25.125
TRUE	Empty	Cluster of Calpain-like cysteine peptidase OS=Leishmania mexicana (strain MHOM/GT/2001/U1103) OX=929439 GN=LMXM_20_1180 PE=3 SV=1 (E9AUQ7_LEIMU)	E9AUQ7_LEIMU [2]	LMXM_20_1180	104 kDa	TRUE	0% (39%)	49	16	5	48	20	10	10	39	24.625		49	24.625		16	24.625		5	24.625		48	24.625		20	24.625		10	24.625		10	24.625		39	24.625
TRUE	Empty	Calpain-like cysteine peptidase OS=Leishmania mexicana (strain MHOM/GT/2001/U1103) OX=929439 GN=LMXM_20_1180 PE=3 SV=1	E9AUQ7_LEIMU	LMXM_20_1180	104 kDa	TRUE	0% (39%)	49	16	5	48	20	10	10	39	24.625		49	24.625		16	24.625		5	24.625		48	24.625		20	24.625		10	24.625		10	24.625		39	24.625
TRUE	Empty	Uncharacterized protein OS=Leishmania mexicana (strain MHOM/GT/2001/U1103) OX=929439 GN=LMXM_08_29_2100 PE=4 SV=1	E9ALL3_LEIMU	LMXM_08_29_2100	70 kDa		0% (28%)	34	23	6	44	24	14	14	28	23.375		34	23.375		23	23.375		6	23.375		44	23.375		24	23.375		14	23.375		14	23.375		28	23.375
TRUE	Empty	Tubulin alpha chain OS=Leishmania mexicana (strain MHOM/GT/2001/U1103) OX=929439 GN=LMXM_13_0280 PE=3 SV=1	E9AP62_LEIMU	LMXM_13_0280	60 kDa		0% (55%)	25	12	19	30	21	23	24	24	22.25		25	22.25		12	22.25		19	22.25		30	22.25		21	22.25		23	22.25		24	22.25		24	22.25
TRUE	Empty	Putative histidine secretory acid phosphatase OS=Leishmania mexicana (strain MHOM/GT/2001/U1103) OX=929439 GN=LMXM_36_6480 PE=3 SV=1	E9AU82_LEIMU (+2)	LMXM_36_6480	128 kDa		0% (55%)	13	25	18	40	25	20	13	21	21.875		13	21.875		25	21.875		18	21.875		40	21.875		25	21.875		20	21.875		13	21.875		21	21.875
TRUE	Empty	Putative ecotin OS=Leishmania mexicana (strain MHOM/GT/2001/U1103) OX=929439 GN=LMXM_15_0520 PE=4 SV=1	E9AQ49_LEIMU	LMXM_15_0520	41 kDa		95% (120%)	24	12	4	34	20	17	24	31	20.75		24	20.75		12	20.75		4	20.75		34	20.75		20	20.75		17	20.75		24	20.75		31	20.75
TRUE	Empty	Putative myosin heavy chain OS=Leishmania mexicana (strain MHOM/GT/2001/U1103) OX=929439 GN=LMXM_31_3870 PE=3 SV=1	E9B3G5_LEIMU	LMXM_31_3870	119 kDa		0% (62%)	38	15	0	26	19	20	11	36	20.625		38	20.625		15	20.625		0	20.625		26	20.625		19	20.625		20	20.625		11	20.625		36	20.625
TRUE	Empty	Uncharacterized protein OS=Leishmania mexicana (strain MHOM/GT/2001/U1103) OX=929439 GN=LMXM_32_2910 PE=4 SV=1	E9B4D3_LEIMU	LMXM_32_2910	204 kDa		0% (64%)	27	18	0	39	17	15	7	39	20.25		27	20.25		18	20.25		0	20.25		39	20.25		17	20.25		15	20.25		7	20.25		39	20.25
TRUE	Empty	Cluster of Uncharacterized protein OS=Leishmania mexicana (strain MHOM/GT/2001/U1103) OX=929439 GN=LMXM_07_0840 PE=4 SV=1 (E9ALA1_LEIMU)	E9ALA1_LEIMU [3]	LMXM_07_0840	126 kDa	TRUE	0% (67%)	20	13	0	49	23	12	14	28	19.875		20	19.875		13	19.875		0	19.875		49	19.875		23	19.875		12	19.875		14	19.875		28	19.875
TRUE	Empty	Clathrin heavy chain OS=Leishmania mexicana (strain MHOM/GT/2001/U1103) OX=929439 GN=LMXM_36_1630 PE=3 SV=1	E9AST4_LEIMU	LMXM_36_1630	191 kDa	TRUE	95% (170%)	6	24	68	15	0	33	8	4	19.75		6	19.75		24	19.75		68	19.75		15	19.75		0	19.75		33	19.75		8	19.75		4	19.75
TRUE	Empty	Uncharacterized protein OS=Leishmania mexicana (strain MHOM/GT/2001/U1103) OX=929439 GN=LMXM_26_1960 PE=4 SV=1	E9AYH6_LEIMU	LMXM_26_1960	89 kDa		0% (47%)	34	20	14	19	18	17	16	19	19.625		34	19.625		20	19.625		14	19.625		19	19.625		18	19.625		17	19.625		16	19.625		19	19.625
TRUE	Empty	Uncharacterized protein OS=Leishmania mexicana (strain MHOM/GT/2001/U1103) OX=929439 GN=LMXM_23_1020 PE=4 SV=1	E9AWB4_LEIMU	LMXM_23_1020	13 kDa		95% (170%)	25	19	5	28	23	14	16	24	19.25		25	19.25		19	19.25		5	19.25		28	19.25		23	19.25		14	19.25		16	19.25		24	19.25
TRUE	Empty	Surface antigen-like protein OS=Leishmania mexicana (strain MHOM/GT/2001/U1103) OX=929439 GN=LMXM_05_0900 PE=4 SV=1	E9AKJ6_LEIMU	LMXM_05_0900	31 kDa		0% (40%)	24	14	1	37	19	13	20	26	19.25		24	19.25		14	19.25		1	19.25		37	19.25		19	19.25		13	19.25		20	19.25		26	19.25
TRUE	Empty	Cluster of Uncharacterized protein OS=Leishmania mexicana (strain MHOM/GT/2001/U1103) OX=929439 GN=LMXM_17_0870 PE=4 SV=1 (E9AR60_LEIMU)	E9AR60_LEIMU [2]	LMXM_17_0870	48 kDa	TRUE	0% (46%)	24	14	1	37	19	13	20	26	19.25		24	19.25		14	19.25		1	19.25		37	19.25		19	19.25		13	19.25		20	19.25		26	19.25
TRUE	Empty	Putative calcium motive P-type ATPase OS=Leishmania mexicana (strain MHOM/GT/2001/U1103) OX=929439 GN=LMXM_34_2080 PE=3 SV=1	E9B686_LEIMU	LMXM_34_2080	134 kDa		0% (97%)	35	22	12	16	14	18	11	24	19		35	19		22	19		12	19		16	19		14	19		18	19		11	19		24	19
TRUE	Empty	Surface antigen-like protein OS=Leishmania mexicana (strain MHOM/GT/2001/U1103) OX=929439 GN=LMXM_05_1215 PE=4 SV=1	E9AKM8_LEIMU	LMXM_05_1215	30 kDa		0% (75%)	31	15	2	24	19	14	22	25	19		31	19		15	19		2	19		24	19		19	19		14	19		22	19		25	19
TRUE	Empty	Enolase OS=Leishmania mexicana (strain MHOM/GT/2001/U1103) OX=929439 GN=LMXM_14_1160 PE=3 SV=1	E9APW3_LEIMU	LMXM_14_1160	46 kDa		0% (50%)	30	15	4	26	18	13	9	37	19		30	19		15	19		4	19		26	19		18	19		13	19		9	19		37	19
TRUE	Empty	Meta 2 protein OS=Leishmania amazonensis OX=5659 GN=meta2 PE=2 SV=2	Q8MTW1_LEIAM	meta2	48 kDa	TRUE	0% (NaN%)	24	7	0	37	17	8	18	36	18.375		24	18.375		7	18.375		0	18.375		37	18.375		17	18.375		8	18.375		18	18.375		36	18.375
TRUE	Empty	Uncharacterized protein OS=Leishmania mexicana (strain MHOM/GT/2001/U1103) OX=929439 GN=LMXM_32_2930 PE=4 SV=1	E9B4D5_LEIMU	LMXM_32_2930	143 kDa		0% (65%)	25	11	0	42	12	12	9	34	18.125		25	18.125		11	18.125		0	18.125		42	18.125		12	18.125		12	18.125		9	18.125		34	18.125
TRUE	Empty	Uncharacterized protein OS=Leishmania mexicana (strain MHOM/GT/2001/U1103) OX=929439 GN=LMXM_04_0130 PE=4 SV=1	E9AJZ9_LEIMU	LMXM_04_0130	63 kDa		0% (75%)	18	13	5	20	21	18	15	32	17.75		18	17.75		13	17.75		5	17.75		20	17.75		21	17.75		18	17.75		15	17.75		32	17.75
TRUE	Empty	Surface antigen-like protein OS=Leishmania mexicana (strain MHOM/GT/2001/U1103) OX=929439 GN=LMXM_04_0180 PE=4 SV=1	E9AK00_LEIMU	LMXM_04_0180	52 kDa	TRUE	0% (52%)	15	14	3	32	15	18	14	30	17.625		15	17.625		14	17.625		3	17.625		32	17.625		15	17.625		18	17.625		14	17.625		30	17.625
TRUE	Empty	Glucose transporter, lmgt2 OS=Leishmania mexicana (strain MHOM/GT/2001/U1103) OX=929439 GN=LMXM_36_6290 PE=3 SV=1	E9AU63_LEIMU	LMXM_36_6290	61 kDa		95% (100%)	28	17	12	17	14	16	10	26	17.5		28	17.5		17	17.5		12	17.5		17	17.5		14	17.5		16	17.5		10	17.5		26	17.5
TRUE	Empty	Uncharacterized protein OS=Leishmania mexicana (strain MHOM/GT/2001/U1103) OX=929439 GN=LMXM_27_1730 PE=4 SV=1	E9AZ74_LEIMU	LMXM_27_1730	38 kDa		95% (110%)	18	16	6	37	10	10	14	26	17.125		18	17.125		16	17.125		6	17.125		37	17.125		10	17.125		10	17.125		14	17.125		26	17.125
TRUE	Empty	GP63, leishmanolysin OS=Leishmania mexicana (strain MHOM/GT/2001/U1103) OX=929439 GN=LMXM_10_0460 PE=4 SV=1	E9AN53_LEIMU	LMXM_10_0460	70 kDa	TRUE	0% (50%)	28	14	14	18	13	12	16	20	16.875		28	16.875		14	16.875		14	16.875		18	16.875		13	16.875		12	16.875		16	16.875		20	16.875
TRUE	Empty	Kinesin-like protein OS=Leishmania mexicana (strain MHOM/GT/2001/U1103) OX=929439 GN=LMXM_05_0760 PE=3 SV=1	E9AKI2_LEIMU	LMXM_05_0760	154 kDa		0% (52%)	26	9	2	23	14	13	12	28	15.875		26	15.875		9	15.875		2	15.875		23	15.875		14	15.875		13	15.875		12	15.875		28	15.875
TRUE	Empty	Uncharacterized protein OS=Leishmania mexicana (strain MHOM/GT/2001/U1103) OX=929439 GN=LMXM_33_0460 PE=4 SV=1	E9B4L4_LEIMU	LMXM_33_0460	254 kDa		0% (71%)	24	13	0	26	18	11	16	19	15.875		24	15.875		13	15.875		0	15.875		26	15.875		18	15.875		11	15.875		16	15.875		19	15.875
TRUE	Empty	Putative P-type H+-ATPase OS=Leishmania mexicana (strain MHOM/GT/2001/U1103) OX=929439 GN=LMXM_18_1510 PE=4 SV=1	E9ART5_LEIMU	LMXM_18_1510	59 kDa	TRUE	95% (140%)	14	25	8	22	13	13	10	21	15.75		14	15.75		25	15.75		8	15.75		22	15.75		13	15.75		13	15.75		10	15.75		21	15.75
TRUE	Empty	Putative calpain-like cysteine peptidase OS=Leishmania mexicana (strain MHOM/GT/2001/U1103) OX=929439 GN=LMXM_20_1310 PE=4 SV=1	E9AUS1_LEIMU	LMXM_20_1310	15 kDa	TRUE	95% (170%)	22	16	6	20	16	15	15	16	15.75		22	15.75		16	15.75		6	15.75		20	15.75		16	15.75		15	15.75		15	15.75		16	15.75
TRUE	Empty	Putative cystathione gamma lyase OS=Leishmania mexicana (strain MHOM/GT/2001/U1103) OX=929439 GN=LMXM_34_3230 PE=3 SV=1	E9B6K2_LEIMU	LMXM_34_3230	44 kDa		0% (44%)	26	10	7	23	15	12	7	16	14.5		26	14.5		10	14.5		7	14.5		23	14.5		15	14.5		12	14.5		7	14.5		16	14.5
TRUE	Empty	Putative nucleoside transporter 1 OS=Leishmania mexicana (strain MHOM/GT/2001/U1103) OX=929439 GN=LMXM_36_1940 PE=4 SV=1	E9ASW8_LEIMU	LMXM_36_1940	54 kDa		0% (70%)	12	22	17	12	15	13	13	12	14.5		12	14.5		22	14.5		17	14.5		12	14.5		15	14.5		13	14.5		13	14.5		12	14.5
TRUE	Empty	Uncharacterized protein OS=Leishmania mexicana (strain MHOM/GT/2001/U1103) OX=929439 GN=LMXM_32_2980 PE=4 SV=1	E9B4D9_LEIMU	LMXM_32_2980	127 kDa		0% (79%)	15	19	7	28	15	8	7	16	14.375		15	14.375		19	14.375		7	14.375		28	14.375		15	14.375		8	14.375		7	14.375		16	14.375
TRUE	Empty	Peptidyl-prolyl cis-trans isomerase OS=Leishmania mexicana (strain MHOM/GT/2001/U1103) OX=929439 GN=LMXM_25_0910 PE=3 SV=1	E9AXG9_LEIMU	LMXM_25_0910	19 kDa		0% (54%)	21	12	11	14	13	10	9	16	13.25		21	13.25		12	13.25		11	13.25		14	13.25		13	13.25		10	13.25		9	13.25		16	13.25
TRUE	Empty	Uncharacterized protein OS=Leishmania mexicana (strain MHOM/GT/2001/U1103) OX=929439 GN=LMXM_07_0840 PE=4 SV=1	E9ALA1_LEIMU	LMXM_07_0840	126 kDa	TRUE	0% (69%)	11	9	0	27	19	10	11	19	13.25		11	13.25		9	13.25		0	13.25		27	13.25		19	13.25		10	13.25		11	13.25		19	13.25
TRUE	Empty	Putative seryl-tRNA synthetase OS=Leishmania mexicana (strain MHOM/GT/2001/U1103) OX=929439 GN=LMXM_11_0100 PE=4 SV=1	E9ANF6_LEIMU	LMXM_11_0100	53 kDa		95% (120%)	16	11	25	11	8	10	12	10	12.875		16	12.875		11	12.875		25	12.875		11	12.875		8	12.875		10	12.875		12	12.875		10	12.875
TRUE	Empty	Uncharacterized protein OS=Leishmania mexicana (strain MHOM/GT/2001/U1103) OX=929439 GN=LMXM_20_1270 PE=4 SV=1	E9AUR7_LEIMU	LMXM_20_1270	21 kDa		0% (58%)	18	12	1	18	12	10	14	17	12.75		18	12.75		12	12.75		1	12.75		18	12.75		12	12.75		10	12.75		14	12.75		17	12.75
TRUE	Empty	Cluster of Tryparedoxin peroxidase OS=Leishmania mexicana (strain MHOM/GT/2001/U1103) OX=929439 GN=LMXM_15_1160 PE=4 SV=1 (E9AQA6_LEIMU)	E9AQA6_LEIMU [2]	LMXM_15_1160	22 kDa	TRUE	0% (48%)	21	10	10	13	11	8	8	15	12		21	12		10	12		10	12		13	12		11	12		8	12		8	12		15	12
TRUE	Empty	Putative calpain-like cysteine peptidase OS=Leishmania mexicana (strain MHOM/GT/2001/U1103) OX=929439 GN=LMXM_20_1190 PE=3 SV=1	E9AUQ9_LEIMU	LMXM_20_1190	78 kDa		0% (63%)	14	8	8	19	15	9	7	16	12		14	12		8	12		8	12		19	12		15	12		9	12		7	12		16	12
TRUE	Empty	Putative heat shock protein OS=Leishmania mexicana (strain MHOM/GT/2001/U1103) OX=929439 GN=LMXM_18_1370 PE=3 SV=1	E9ARS1_LEIMU	LMXM_18_1370	92 kDa		0% (50%)	15	10	1	17	8	14	10	19	11.75		15	11.75		10	11.75		1	11.75		17	11.75		8	11.75		14	11.75		10	11.75		19	11.75
TRUE	Empty	Cluster of Sodium stibogluconate resistance protein,putative OS=Leishmania mexicana (strain MHOM/GT/2001/U1103) OX=929439 GN=LMXM_30_0930 PE=4 SV=1 (E9B1P3_LEIMU)	E9B1P3_LEIMU [3]	LMXM_30_0930	68 kDa	TRUE	0% (58%)	15	10	1	17	8	14	10	18	11.625		15	11.625		10	11.625		1	11.625		17	11.625		8	11.625		14	11.625		10	11.625		18	11.625
TRUE	Empty	Heat shock protein 70-related protein OS=Leishmania mexicana (strain MHOM/GT/2001/U1103) OX=929439 GN=LMXM_26_1240 PE=3 SV=1	E9AYA3_LEIMU	LMXM_26_1240	71 kDa		0% (55%)	21	11	1	21	11	8	7	11	11.375		21	11.375		11	11.375		1	11.375		21	11.375		11	11.375		8	11.375		7	11.375		11	11.375
TRUE	Empty	Sodium stibogluconate resistance protein,putative OS=Leishmania mexicana (strain MHOM/GT/2001/U1103) OX=929439 GN=LMXM_30_0930 PE=4 SV=1	E9B1P3_LEIMU	LMXM_30_0930	68 kDa	TRUE	0% (58%)	15	10	1	17	8	14	8	18	11.375		15	11.375		10	11.375		1	11.375		17	11.375		8	11.375		14	11.375		8	11.375		18	11.375
TRUE	Empty	Tryparedoxin peroxidase OS=Leishmania mexicana (strain MHOM/GT/2001/U1103) OX=929439 GN=LMXM_15_1040 PE=4 SV=1	E9AQA3_LEIMU	LMXM_15_1040	22 kDa	TRUE	0% (53%)	21	10	9	14	7	4	6	19	11.25		21	11.25		10	11.25		9	11.25		14	11.25		7	11.25		4	11.25		6	11.25		19	11.25
TRUE	Empty	Uncharacterized protein OS=Leishmania mexicana (strain MHOM/GT/2001/U1103) OX=929439 GN=LMXM_07_0831 PE=4 SV=1	E9ALA0_LEIMU	LMXM_07_0831	203 kDa	TRUE	0% (66%)	10	9	0	27	12	7	10	15	11.25		10	11.25		9	11.25		0	11.25		27	11.25		12	11.25		7	11.25		10	11.25		15	11.25
TRUE	Empty	Putative NADP-dependent alcohol dehydrogenase OS=Leishmania mexicana (strain MHOM/GT/2001/U1103) OX=929439 GN=LMXM_23_0360 PE=3 SV=1	E9AW40_LEIMU	LMXM_23_0360	38 kDa		0% (71%)	14	6	0	20	13	11	8	18	11.25		14	11.25		6	11.25		0	11.25		20	11.25		13	11.25		11	11.25		8	11.25		18	11.25
TRUE	Empty	Uncharacterized protein LmxM_30_0960_1 OS=Leishmania mexicana (strain MHOM/GT/2001/U1103) OX=929439 GN=LmxM_30_0960_1 PE=4 SV=1	E8NHE7_LEIMU	LmxM_30_0960_1	69 kDa	TRUE	0% (57%)	15	9	0	16	8	14	7	16	10.625		15	10.625		9	10.625		0	10.625		16	10.625		8	10.625		14	10.625		7	10.625		16	10.625
TRUE	Empty	Putative ATPase alpha subunit OS=Leishmania mexicana (strain MHOM/GT/2001/U1103) OX=929439 GN=LMXM_05_0500 PE=4 SV=1	E8NHQ7_LEIMU (+1)	LMXM_05_0500	63 kDa		95% (100%)	16	8	5	20	7	7	8	13	10.5		16	10.5		8	10.5		5	10.5		20	10.5		7	10.5		7	10.5		8	10.5		13	10.5
TRUE	Empty	Putative ADP ribosylation factor 3 OS=Leishmania mexicana (strain MHOM/GT/2001/U1103) OX=929439 GN=LMXM_08_29_0880 PE=3 SV=1	E9ALY6_LEIMU	LMXM_08_29_0880	20 kDa		0% (49%)	13	11	6	11	12	11	10	10	10.5		13	10.5		11	10.5		6	10.5		11	10.5		12	10.5		11	10.5		10	10.5		10	10.5
TRUE	Empty	Putative amino acid permease OS=Leishmania mexicana (strain MHOM/GT/2001/U1103) OX=929439 GN=LMXM_27_0670 PE=4 SV=1	E9AYW8_LEIMU	LMXM_27_0670	56 kDa	TRUE	0% (60%)	11	11	11	8	10	8	10	14	10.375		11	10.375		11	10.375		11	10.375		8	10.375		10	10.375		8	10.375		10	10.375		14	10.375
TRUE	Empty	2,3-bisphosphoglycerate-independent phosphoglycerate mutase OS=Leishmania mexicana (strain MHOM/GT/2001/U1103) OX=929439 GN=LMXM_36_6650 PE=4 SV=1	E9AUA1_LEIMU	LMXM_36_6650	61 kDa		0% (66%)	25	9	1	14	5	4	6	17	10.125		25	10.125		9	10.125		1	10.125		14	10.125		5	10.125		4	10.125		6	10.125		17	10.125
TRUE	Empty	Uncharacterized protein LmxM_30_0950_1 OS=Leishmania mexicana (strain MHOM/GT/2001/U1103) OX=929439 GN=LmxM_30_0950_1 PE=4 SV=1	E8NHE8_LEIMU	LmxM_30_0950_1	68 kDa	TRUE	0% (64%)	15	2	0	27	8	6	4	15	9.625		15	9.625		2	9.625		0	9.625		27	9.625		8	9.625		6	9.625		4	9.625		15	9.625
TRUE	Empty	Receptor-type adenylate cyclase b OS=Leishmania mexicana (strain MHOM/GT/2001/U1103) OX=929439 GN=LMXM_17_0235 PE=4 SV=1	E9AQY2_LEIMU	LMXM_17_0235	152 kDa	TRUE	0% (68%)	9	7	0	12	11	7	10	20	9.5		9	9.5		7	9.5		0	9.5		12	9.5		11	9.5		7	9.5		10	9.5		20	9.5
TRUE	Empty	Uncharacterized protein OS=Leishmania mexicana (strain MHOM/GT/2001/U1103) OX=929439 GN=LMXM_04_0220 PE=4 SV=1	E9AK04_LEIMU	LMXM_04_0220	40 kDa		0% (63%)	16	10	1	8	8	13	6	13	9.375		16	9.375		10	9.375		1	9.375		8	9.375		8	9.375		13	9.375		6	9.375		13	9.375
TRUE	Empty	Tryparedoxin peroxidase OS=Leishmania mexicana (strain MHOM/GT/2001/U1103) OX=929439 GN=LMXM_15_1160 PE=4 SV=1	E9AQA6_LEIMU	LMXM_15_1160	22 kDa	TRUE	0% (49%)	18	8	8	9	9	6	5	11	9.25		18	9.25		8	9.25		8	9.25		9	9.25		9	9.25		6	9.25		5	9.25		11	9.25
TRUE	Empty	Uncharacterized protein OS=Leishmania mexicana (strain MHOM/GT/2001/U1103) OX=929439 GN=LMXM_07_0830 PE=4 SV=1	E9AL99_LEIMU	LMXM_07_0830	246 kDa	TRUE	0% (71%)	6	8	0	20	12	7	10	10	9.125		6	9.125		8	9.125		0	9.125		20	9.125		12	9.125		7	9.125		10	9.125		10	9.125
TRUE	Empty	Uncharacterized protein OS=Leishmania mexicana (strain MHOM/GT/2001/U1103) OX=929439 GN=LMXM_29_0930 PE=4 SV=1	E9B0M2_LEIMU	LMXM_29_0930	62 kDa		0% (70%)	21	5	0	20	7	5	6	8	9		21	9		5	9		0	9		20	9		7	9		5	9		6	9		8	9
TRUE	Empty	Cluster of Pyruvate kinase OS=Leishmania mexicana (strain MHOM/GT/2001/U1103) OX=929439 GN=LMXM_34_0030 PE=3 SV=1 (E9B5P1_LEIMU)	E9B5P1_LEIMU [2]	LMXM_34_0030	54 kDa	TRUE	0% (45%)	15	7	4	12	10	9	6	9	9		15	9		7	9		4	9		12	9		10	9		9	9		6	9		9	9
TRUE	Empty	Putative ABC transporter OS=Leishmania mexicana (strain MHOM/GT/2001/U1103) OX=929439 GN=LMXM_27_0970 PE=4 SV=1	E9AYZ8_LEIMU	LMXM_27_0970	203 kDa	TRUE	0% (47%)	14	10	6	11	6	6	6	13	9		14	9		10	9		6	9		11	9		6	9		6	9		6	9		13	9
TRUE	Empty	Pyruvate kinase OS=Leishmania mexicana (strain MHOM/GT/2001/U1103) OX=929439 GN=LMXM_34_0030 PE=3 SV=1	E9B5P1_LEIMU	LMXM_34_0030	54 kDa	TRUE	0% (44%)	15	7	4	12	9	9	6	8	8.75		15	8.75		7	8.75		4	8.75		12	8.75		9	8.75		9	8.75		6	8.75		8	8.75
TRUE	Empty	Putative casein kinase OS=Leishmania mexicana (strain MHOM/GT/2001/U1103) OX=929439 GN=LMXM_34_1010 PE=3 SV=1	E9B5Y1_LEIMU	LMXM_34_1010	40 kDa	TRUE	0% (65%)	13	6	0	12	9	11	8	11	8.75		13	8.75		6	8.75		0	8.75		12	8.75		9	8.75		11	8.75		8	8.75		11	8.75
TRUE	Empty	Putative vacuolar-type proton translocating pyrophosphatase 1 OS=Leishmania mexicana (strain MHOM/GT/2001/U1103) OX=929439 GN=LMXM_30_1220 PE=3 SV=1	E9B1S0_LEIMU	LMXM_30_1220	84 kDa		0% (61%)	17	4	5	13	12	9	3	6	8.625		17	8.625		4	8.625		5	8.625		13	8.625		12	8.625		9	8.625		3	8.625		6	8.625
TRUE	Empty	Trypanothione reductase OS=Leishmania mexicana (strain MHOM/GT/2001/U1103) OX=929439 GN=LMXM_05_0350 PE=3 SV=1	E9AKE1_LEIMU	LMXM_05_0350	53 kDa		0% (56%)	10	5	0	14	5	11	2	21	8.5		10	8.5		5	8.5		0	8.5		14	8.5		5	8.5		11	8.5		2	8.5		21	8.5
TRUE	Empty	Putative ABC transporter OS=Leishmania mexicana (strain MHOM/GT/2001/U1103) OX=929439 GN=LMXM_11_1290 PE=4 SV=1	E9ANR6_LEIMU	LMXM_11_1290	211 kDa	TRUE	0% (90%)	14	5	0	25	6	4	0	13	8.375		14	8.375		5	8.375		0	8.375		25	8.375		6	8.375		4	8.375		0	8.375		13	8.375
TRUE	Empty	Putative casein kinase I OS=Leishmania mexicana (strain MHOM/GT/2001/U1103) OX=929439 GN=LMXM_25_1580 PE=4 SV=1	E9AXN8_LEIMU	LMXM_25_1580	59 kDa		0% (60%)	9	6	0	23	6	5	1	17	8.375		9	8.375		6	8.375		0	8.375		23	8.375		6	8.375		5	8.375		1	8.375		17	8.375
TRUE	Empty	Putative long-chain-fatty-acid-CoA ligase OS=Leishmania mexicana (strain MHOM/GT/2001/U1103) OX=929439 GN=LMXM_01_0520 PE=4 SV=1	E9AJD9_LEIMU	LMXM_01_0520	78 kDa	TRUE	0% (80%)	1	13	5	6	7	10	2	23	8.375		1	8.375		13	8.375		5	8.375		6	8.375		7	8.375		10	8.375		2	8.375		23	8.375
TRUE	Empty	Putative serine/threonine-protein kinase (Putative protein kinase) OS=Leishmania mexicana (strain MHOM/GT/2001/U1103) OX=929439 GN=LMXM_25_2340 PE=3 SV=1	E9AXW8_LEIMU	LMXM_25_2340	44 kDa		0% (47%)	9	8	6	10	7	9	4	12	8.125		9	8.125		8	8.125		6	8.125		10	8.125		7	8.125		9	8.125		4	8.125		12	8.125
TRUE	Empty	Ribonucleoprotein p18, mitochondrial,putative OS=Leishmania mexicana (strain MHOM/GT/2001/U1103) OX=929439 GN=LMXM_15_0275 PE=4 SV=1	E9AQ29_LEIMU	LMXM_15_0275	21 kDa		95% (110%)	10	2	0	18	7	4	3	20	8		10	8		2	8		0	8		18	8		7	8		4	8		3	8		20	8
TRUE	Empty	Uncharacterized protein OS=Leishmania mexicana (strain MHOM/GT/2001/U1103) OX=929439 GN=LMXM_19_1160 PE=4 SV=1	E9AS67_LEIMU	LMXM_19_1160	41 kDa		0% (44%)	11	7	5	8	8	5	5	13	7.75		11	7.75		7	7.75		5	7.75		8	7.75		8	7.75		5	7.75		5	7.75		13	7.75
TRUE	Empty	Putative membrane-bound acid phosphatase 2 OS=Leishmania mexicana (strain MHOM/GT/2001/U1103) OX=929439 GN=LMXM_36_2590 PE=3 SV=1	E9AT36_LEIMU	LMXM_36_2590	63 kDa		0% (85%)	6	10	12	9	6	9	6	4	7.75		6	7.75		10	7.75		12	7.75		9	7.75		6	7.75		9	7.75		6	7.75		4	7.75
TRUE	Empty	Uncharacterized protein OS=Leishmania mexicana (strain MHOM/GT/2001/U1103) OX=929439 GN=LMXM_01_0770 PE=3 SV=1	E9AJG4_LEIMU	LMXM_01_0770	51 kDa		0% (49%)	9	8	0	14	8	5	6	11	7.625		9	7.625		8	7.625		0	7.625		14	7.625		8	7.625		5	7.625		6	7.625		11	7.625
TRUE	Empty	Uncharacterized protein OS=Leishmania mexicana (strain MHOM/GT/2001/U1103) OX=929439 GN=LMXM_26_1440 PE=4 SV=1	E9AYC3_LEIMU	LMXM_26_1440	84 kDa		0% (75%)	8	5	0	19	2	5	7	15	7.625		8	7.625		5	7.625		0	7.625		19	7.625		2	7.625		5	7.625		7	7.625		15	7.625
TRUE	Empty	Phosphodiesterase OS=Leishmania mexicana (strain MHOM/GT/2001/U1103) OX=929439 GN=LMXM_18_1090 PE=3 SV=1	E9ARP6_LEIMU	LMXM_18_1090	71 kDa		0% (75%)	14	10	0	16	5	2	6	6	7.375		14	7.375		10	7.375		0	7.375		16	7.375		5	7.375		2	7.375		6	7.375		6	7.375
TRUE	Empty	Uncharacterized protein OS=Leishmania mexicana (strain MHOM/GT/2001/U1103) OX=929439 GN=LMXM_32_3010 PE=4 SV=1	E9B4E2_LEIMU	LMXM_32_3010	114 kDa		0% (82%)	9	7	3	14	9	4	4	9	7.375		9	7.375		7	7.375		3	7.375		14	7.375		9	7.375		4	7.375		4	7.375		9	7.375
TRUE	Empty	Nucleoside diphosphate kinase OS=Leishmania amazonensis OX=5659 PE=1 SV=1	A0A1Y0DDB3_LEIAM (+1)		17 kDa		0% (45%)	7	8	5	10	6	6	6	11	7.375		7	7.375		8	7.375		5	7.375		10	7.375		6	7.375		6	7.375		6	7.375		11	7.375
TRUE	Empty	Transketolase OS=Leishmania mexicana (strain MHOM/GT/2001/U1103) OX=929439 GN=LMXM_24_2060 PE=3 SV=1	E9AX52_LEIMU (+1)	LMXM_24_2060	72 kDa		0% (83%)	19	5	0	15	5	2	2	9	7.125		19	7.125		5	7.125		0	7.125		15	7.125		5	7.125		2	7.125		2	7.125		9	7.125
TRUE	Empty	Uncharacterized protein OS=Leishmania mexicana (strain MHOM/GT/2001/U1103) OX=929439 GN=LMXM_06_0030 PE=4 SV=1	E9AKN1_LEIMU	LMXM_06_0030	75 kDa		0% (93%)	11	10	7	11	3	3	3	9	7.125		11	7.125		10	7.125		7	7.125		11	7.125		3	7.125		3	7.125		3	7.125		9	7.125
TRUE	Empty	Uncharacterized protein OS=Leishmania mexicana (strain MHOM/GT/2001/U1103) OX=929439 GN=LMXM_23_0990 PE=4 SV=1	E9AWB1_LEIMU	LMXM_23_0990	80 kDa		0% (83%)	2	9	7	7	15	3	4	10	7.125		2	7.125		9	7.125		7	7.125		7	7.125		15	7.125		3	7.125		4	7.125		10	7.125
TRUE	Empty	Putative ADP,ATP carrier protein 1, mitochondrial OS=Leishmania mexicana (strain MHOM/GT/2001/U1103) OX=929439 GN=LMXM_19_0200 PE=3 SV=1	E9ARX1_LEIMU (+1)	LMXM_19_0200	35 kDa		0% (81%)	9	9	9	5	2	7	9	5	6.875		9	6.875		9	6.875		9	6.875		5	6.875		2	6.875		7	6.875		9	6.875		5	6.875
TRUE	Empty	Cluster of WGS CADB00000000 data, contig 84 OS=Leishmania mexicana (strain MHOM/GT/2001/U1103) OX=929439 GN=LmxM_10_0380_1 PE=4 SV=1 (E8NHQ5_LEIMU)	E8NHQ5_LEIMU [2]	LmxM_10_0380_1	76 kDa	TRUE	95% (110%)	4	9	15	4	8	6	4	5	6.875		4	6.875		9	6.875		15	6.875		4	6.875		8	6.875		6	6.875		4	6.875		5	6.875
TRUE	Empty	Uncharacterized protein OS=Leishmania mexicana (strain MHOM/GT/2001/U1103) OX=929439 GN=LMXM_36_5910 PE=4 SV=1	E9AU26_LEIMU	LMXM_36_5910	41 kDa		0% (48%)	11	7	2	13	5	3	3	10	6.75		11	6.75		7	6.75		2	6.75		13	6.75		5	6.75		3	6.75		3	6.75		10	6.75
TRUE	Empty	Putative tyrosine aminotransferase OS=Leishmania mexicana (strain MHOM/GT/2001/U1103) OX=929439 GN=LMXM_36_2360 PE=4 SV=1	E9AT13_LEIMU	LMXM_36_2360	50 kDa		0% (54%)	6	6	3	9	7	9	7	7	6.75		6	6.75		6	6.75		3	6.75		9	6.75		7	6.75		9	6.75		7	6.75		7	6.75
TRUE	Empty	WGS CADB00000000 data, contig 84 OS=Leishmania mexicana (strain MHOM/GT/2001/U1103) OX=929439 GN=LmxM_10_0380_1 PE=4 SV=1	E8NHQ5_LEIMU	LmxM_10_0380_1	76 kDa	TRUE	95% (110%)	4	9	14	4	8	6	4	5	6.75		4	6.75		9	6.75		14	6.75		4	6.75		8	6.75		6	6.75		4	6.75		5	6.75
TRUE	Empty	Cluster of WGS CADB00000000 data, contig 72 (Fragment) OS=Leishmania mexicana (strain MHOM/GT/2001/U1103) OX=929439 GN=LmxM_32_3070a_1 PE=4 SV=1 (E8NHN7_LEIMU)	E8NHN7_LEIMU [2]	LmxM_32_3070a_1	96 kDa	TRUE	0% (48%)	6	7	2	12	6	4	6	10	6.625		6	6.625		7	6.625		2	6.625		12	6.625		6	6.625		4	6.625		6	6.625		10	6.625
TRUE	Empty	WGS CADB00000000 data, contig 72 (Fragment) OS=Leishmania mexicana (strain MHOM/GT/2001/U1103) OX=929439 GN=LmxM_32_3070a_1 PE=4 SV=1	E8NHN7_LEIMU	LmxM_32_3070a_1	96 kDa	TRUE	0% (48%)	6	7	2	12	6	4	6	9	6.5		6	6.5		7	6.5		2	6.5		12	6.5		6	6.5		4	6.5		6	6.5		9	6.5
TRUE	Empty	Transitional endoplasmic reticulum ATPase,putative OS=Leishmania mexicana (strain MHOM/GT/2001/U1103) OX=929439 GN=LMXM_36_1370 PE=4 SV=1	E9ASQ6_LEIMU	LMXM_36_1370	87 kDa		0% (91%)	17	4	0	14	4	3	0	9	6.375		17	6.375		4	6.375		0	6.375		14	6.375		4	6.375		3	6.375		0	6.375		9	6.375
TRUE	Empty	Proteasome subunit alpha type OS=Leishmania mexicana (strain MHOM/GT/2001/U1103) OX=929439 GN=LMXM_21_1700 PE=3 SV=1	E9AVG6_LEIMU	LMXM_21_1700	25 kDa		0% (67%)	14	5	2	10	5	3	0	12	6.375		14	6.375		5	6.375		2	6.375		10	6.375		5	6.375		3	6.375		0	6.375		12	6.375
TRUE	Empty	Uncharacterized protein OS=Leishmania mexicana (strain MHOM/GT/2001/U1103) OX=929439 GN=LMXM_32_2940 PE=4 SV=1	E9B4D6_LEIMU	LMXM_32_2940	68 kDa		0% (83%)	10	4	1	10	6	4	5	11	6.375		10	6.375		4	6.375		1	6.375		10	6.375		6	6.375		4	6.375		5	6.375		11	6.375
TRUE	Empty	Uncharacterized protein OS=Leishmania mexicana (strain MHOM/GT/2001/U1103) OX=929439 GN=LMXM_36_1520 PE=4 SV=1	E9ASS2_LEIMU	LMXM_36_1520	56 kDa		0% (65%)	7	9	0	9	6	5	4	11	6.375		7	6.375		9	6.375		0	6.375		9	6.375		6	6.375		5	6.375		4	6.375		11	6.375
TRUE	Empty	Mitochondrial processing peptidase, beta subunit,putative,metallo-peptidase, Clan ME, Family M16 OS=Leishmania mexicana (strain MHOM/GT/2001/U1103) OX=929439 GN=LMXM_34_1380 PE=4 SV=1	E9B617_LEIMU	LMXM_34_1380	55 kDa		0% (77%)	14	6	7	3	2	4	8	6	6.25		14	6.25		6	6.25		7	6.25		3	6.25		2	6.25		4	6.25		8	6.25		6	6.25
TRUE	Empty	Surface antigen-like protein OS=Leishmania mexicana (strain MHOM/GT/2001/U1103) OX=929439 GN=LMXM_04_0210 PE=4 SV=1	E9AK03_LEIMU	LMXM_04_0210	37 kDa		0% (66%)	11	2	2	8	7	2	3	15	6.25		11	6.25		2	6.25		2	6.25		8	6.25		7	6.25		2	6.25		3	6.25		15	6.25
TRUE	Empty	Proteasome regulatory non-ATP-ase subunit 5,putative OS=Leishmania mexicana (strain MHOM/GT/2001/U1103) OX=929439 GN=LMXM_21_0760 PE=4 SV=1	E9AV44_LEIMU	LMXM_21_0760	54 kDa		0% (58%)	10	6	0	11	4	5	4	10	6.25		10	6.25		6	6.25		0	6.25		11	6.25		4	6.25		5	6.25		4	6.25		10	6.25
TRUE	Empty	Uncharacterized protein OS=Leishmania mexicana (strain MHOM/GT/2001/U1103) OX=929439 GN=LMXM_26_2680 PE=4 SV=1	E9AYP9_LEIMU	LMXM_26_2680	41 kDa		0% (70%)	7	6	0	14	8	4	2	9	6.25		7	6.25		6	6.25		0	6.25		14	6.25		8	6.25		4	6.25		2	6.25		9	6.25
TRUE	Empty	Adenosylhomocysteinase OS=Leishmania mexicana (strain MHOM/GT/2001/U1103) OX=929439 GN=LMXM_36_3910 PE=3 SV=1	E9ATH3_LEIMU	LMXM_36_3910	48 kDa		0% (47%)	7	6	3	8	5	7	6	7	6.125		7	6.125		6	6.125		3	6.125		8	6.125		5	6.125		7	6.125		6	6.125		7	6.125
TRUE	Empty	Putative calpain-like cysteine peptidase OS=Leishmania mexicana (strain MHOM/GT/2001/U1103) OX=929439 GN=LMXM_20_1280 PE=4 SV=1	E9AUR8_LEIMU	LMXM_20_1280	17 kDa		0% (62%)	5	6	6	5	8	5	7	7	6.125		5	6.125		6	6.125		6	6.125		5	6.125		8	6.125		5	6.125		7	6.125		7	6.125
TRUE	Empty	Pyruvate kinase (Fragment) OS=Leishmania mexicana (strain MHOM/GT/2001/U1103) OX=929439 GN=LMXM_34_0020 PE=3 SV=1	E9B5P0_LEIMU	LMXM_34_0020	29 kDa	TRUE	0% (62%)	8	4	0	10	6	7	5	8	6		8	6		4	6		0	6		10	6		6	6		7	6		5	6		8	6
TRUE	Empty	Uncharacterized protein OS=Leishmania mexicana (strain MHOM/GT/2001/U1103) OX=929439 GN=LMXM_33_0190 PE=4 SV=1	E9B4I7_LEIMU	LMXM_33_0190	56 kDa		0% (71%)	14	2	0	12	5	4	3	8	6		14	6		2	6		0	6		12	6		5	6		4	6		3	6		8	6
TRUE	Empty	Superoxide dismutase OS=Leishmania mexicana (strain MHOM/GT/2001/U1103) OX=929439 GN=LMXM_31_1820 PE=3 SV=1	E9B2V9_LEIMU	LMXM_31_1820	22 kDa		0% (45%)	10	5	4	7	6	4	5	6	5.875		10	5.875		5	5.875		4	5.875		7	5.875		6	5.875		4	5.875		5	5.875		6	5.875
TRUE	Empty	Putative ADP-ribosylation factor OS=Leishmania mexicana (strain MHOM/GT/2001/U1103) OX=929439 GN=LMXM_30_2790 PE=3 SV=1	E9B278_LEIMU	LMXM_30_2790	20 kDa		0% (62%)	8	4	6	7	2	5	5	10	5.875		8	5.875		4	5.875		6	5.875		7	5.875		2	5.875		5	5.875		5	5.875		10	5.875
TRUE	Empty	Cluster of Histone H4 OS=Leishmania mexicana (strain MHOM/GT/2001/U1103) OX=929439 GN=LMXM_15_0010 PE=3 SV=1 (E9APZ8_LEIMU)	E9APZ8_LEIMU [2]	LMXM_15_0010	11 kDa	TRUE	0% (58%)	5	6	4	7	6	7	7	4	5.75		5	5.75		6	5.75		4	5.75		7	5.75		6	5.75		7	5.75		7	5.75		4	5.75
TRUE	Empty	Histone H4 OS=Leishmania mexicana (strain MHOM/GT/2001/U1103) OX=929439 GN=LMXM_15_0010 PE=3 SV=1	E9APZ8_LEIMU	LMXM_15_0010	11 kDa	TRUE	0% (58%)	5	6	4	7	6	7	7	4	5.75		5	5.75		6	5.75		4	5.75		7	5.75		6	5.75		7	5.75		7	5.75		4	5.75
TRUE	Empty	Uncharacterized protein OS=Leishmania mexicana (strain MHOM/GT/2001/U1103) OX=929439 GN=LMXM_31_1260 PE=4 SV=1	E9B2Q1_LEIMU	LMXM_31_1260	54 kDa		0% (64%)	6	4	0	13	5	3	4	10	5.625		6	5.625		4	5.625		0	5.625		13	5.625		5	5.625		3	5.625		4	5.625		10	5.625
TRUE	Empty	Uncharacterized protein OS=Leishmania mexicana (strain MHOM/GT/2001/U1103) OX=929439 GN=LMXM_27_1640 PE=4 SV=1	E9AZ67_LEIMU	LMXM_27_1640	101 kDa		0% (80%)	14	5	0	11	4	2	1	7	5.5		14	5.5		5	5.5		0	5.5		11	5.5		4	5.5		2	5.5		1	5.5		7	5.5
TRUE	Empty	Uncharacterized protein OS=Leishmania mexicana (strain MHOM/GT/2001/U1103) OX=929439 GN=LMXM_04_0230 PE=4 SV=1	E9AK05_LEIMU	LMXM_04_0230	28 kDa		0% (70%)	8	4	0	10	6	5	1	10	5.5		8	5.5		4	5.5		0	5.5		10	5.5		6	5.5		5	5.5		1	5.5		10	5.5
TRUE	Empty	Putative adenosine kinase OS=Leishmania mexicana (strain MHOM/GT/2001/U1103) OX=929439 GN=LMXM_29_0880 PE=4 SV=1	E9B0L7_LEIMU	LMXM_29_0880	37 kDa		0% (81%)	7	4	8	5	5	3	6	6	5.5		7	5.5		4	5.5		8	5.5		5	5.5		5	5.5		3	5.5		6	5.5		6	5.5
TRUE	Empty	Serine/threonine-protein phosphatase OS=Leishmania mexicana (strain MHOM/GT/2001/U1103) OX=929439 GN=LMXM_05_0100 PE=3 SV=1	E9AKB4_LEIMU	LMXM_05_0100	72 kDa		0% (53%)	8	4	3	10	5	2	6	5	5.375		8	5.375		4	5.375		3	5.375		10	5.375		5	5.375		2	5.375		6	5.375		5	5.375
TRUE	Empty	Transaldolase OS=Leishmania mexicana (strain MHOM/GT/2001/U1103) OX=929439 GN=LMXM_16_0760 PE=3 SV=1	E9AQN5_LEIMU	LMXM_16_0760	37 kDa		0% (70%)	11	3	0	10	2	3	5	8	5.25		11	5.25		3	5.25		0	5.25		10	5.25		2	5.25		3	5.25		5	5.25		8	5.25
TRUE	Empty	Putative calpain-like cysteine peptidase (Putative cysteine peptidase, clan ca, family c2) OS=Leishmania mexicana (strain MHOM/GT/2001/U1103) OX=929439 GN=LMXM_14_0850 PE=4 SV=1	E9APT0_LEIMU	LMXM_14_0850	13 kDa		0% (54%)	11	4	1	8	2	4	4	8	5.25		11	5.25		4	5.25		1	5.25		8	5.25		2	5.25		4	5.25		4	5.25		8	5.25
TRUE	Empty	Dipeptidyl peptidase 3 OS=Leishmania mexicana (strain MHOM/GT/2001/U1103) OX=929439 GN=LMXM_05_0960 PE=3 SV=1	E9AKK2_LEIMU	LMXM_05_0960	76 kDa		0% (65%)	5	6	0	11	3	5	3	9	5.25		5	5.25		6	5.25		0	5.25		11	5.25		3	5.25		5	5.25		3	5.25		9	5.25
TRUE	Empty	Putative small GTP-binding protein Rab11 OS=Leishmania mexicana (strain MHOM/GT/2001/U1103) OX=929439 GN=LMXM_10_0910 PE=4 SV=1	E9ANA1_LEIMU	LMXM_10_0910	23 kDa		0% (50%)	5	4	3	12	3	4	2	9	5.25		5	5.25		4	5.25		3	5.25		12	5.25		3	5.25		4	5.25		2	5.25		9	5.25
TRUE	Empty	Putative calpain-like cysteine peptidase OS=Leishmania mexicana (strain MHOM/GT/2001/U1103) OX=929439 GN=LMXM_04_0450 PE=3 SV=1	E9AK26_LEIMU	LMXM_04_0450	89 kDa		0% (82%)	10	5	6	0	0	6	10	4	5.125		10	5.125		5	5.125		6	5.125		0	5.125		0	5.125		6	5.125		10	5.125		4	5.125
TRUE	Empty	Uncharacterized protein OS=Leishmania mexicana (strain MHOM/GT/2001/U1103) OX=929439 GN=LMXM_32_2960 PE=4 SV=1	E9B4D7_LEIMU	LMXM_32_2960	69 kDa		0% (65%)	8	3	0	9	5	4	2	10	5.125		8	5.125		3	5.125		0	5.125		9	5.125		5	5.125		4	5.125		2	5.125		10	5.125
TRUE	Empty	Proteasome regulatory ATPase subunit OS=Leishmania mexicana (strain MHOM/GT/2001/U1103) OX=929439 GN=LMXM_36_4360 PE=3 SV=1	E9ATM0_LEIMU	LMXM_36_4360	46 kDa	TRUE	0% (62%)	8	3	0	12	4	4	3	7	5.125		8	5.125		3	5.125		0	5.125		12	5.125		4	5.125		4	5.125		3	5.125		7	5.125
TRUE	Empty	Cluster of Uncharacterized protein OS=Leishmania mexicana (strain MHOM/GT/2001/U1103) OX=929439 GN=LMXM_08_29_1500 PE=4 SV=1 (E9ALS3_LEIMU)	E9ALS3_LEIMU [2]	LMXM_08_29_1500	74 kDa	TRUE	0% (76%)	4	2	5	2	6	8	3	11	5.125		4	5.125		2	5.125		5	5.125		2	5.125		6	5.125		8	5.125		3	5.125		11	5.125
TRUE	Empty	Uncharacterized protein OS=Leishmania mexicana (strain MHOM/GT/2001/U1103) OX=929439 GN=LMXM_08_29_1500 PE=4 SV=1	E9ALS3_LEIMU	LMXM_08_29_1500	74 kDa	TRUE	0% (76%)	4	2	5	2	6	8	3	11	5.125		4	5.125		2	5.125		5	5.125		2	5.125		6	5.125		8	5.125		3	5.125		11	5.125
TRUE	Empty	Uncharacterized protein OS=Leishmania mexicana (strain MHOM/GT/2001/U1103) OX=929439 GN=LMXM_30_0720 PE=4 SV=1	E9B1M3_LEIMU	LMXM_30_0720	107 kDa		0% (50%)	10	4	2	7	4	1	2	9	4.875		10	4.875		4	4.875		2	4.875		7	4.875		4	4.875		1	4.875		2	4.875		9	4.875
TRUE	Empty	Uncharacterized protein OS=Leishmania mexicana (strain MHOM/GT/2001/U1103) OX=929439 GN=LMXM_36_2840 PE=4 SV=1	E9AT61_LEIMU	LMXM_36_2840	126 kDa		95% (100%)	8	2	0	14	3	0	1	10	4.75		8	4.75		2	4.75		0	4.75		14	4.75		3	4.75		0	4.75		1	4.75		10	4.75
TRUE	Empty	Uncharacterized protein OS=Leishmania mexicana (strain MHOM/GT/2001/U1103) OX=929439 GN=LMXM_11_1030 PE=4 SV=1	E9ANP7_LEIMU	LMXM_11_1030	28 kDa		0% (64%)	8	3	5	6	5	3	5	3	4.75		8	4.75		3	4.75		5	4.75		6	4.75		5	4.75		3	4.75		5	4.75		3	4.75
TRUE	Empty	Uncharacterized protein OS=Leishmania mexicana (strain MHOM/GT/2001/U1103) OX=929439 GN=LMXM_19_0570 PE=4 SV=1	E9AS08_LEIMU	LMXM_19_0570	58 kDa		0% (44%)	6	4	2	6	5	3	3	9	4.75		6	4.75		4	4.75		2	4.75		6	4.75		5	4.75		3	4.75		3	4.75		9	4.75
TRUE	Empty	S-adenosylmethionine synthase OS=Leishmania mexicana (strain MHOM/GT/2001/U1103) OX=929439 GN=LMXM_29_3500 PE=3 SV=1	E9B1C6_LEIMU	LMXM_29_3500	43 kDa		0% (78%)	5	5	6	6	1	3	3	8	4.625		5	4.625		5	4.625		6	4.625		6	4.625		1	4.625		3	4.625		3	4.625		8	4.625
TRUE	Empty	Putative heat shock protein DNAJ OS=Leishmania mexicana (strain MHOM/GT/2001/U1103) OX=929439 GN=LMXM_27_2400 PE=3 SV=1	E9AZE9_LEIMU	LMXM_27_2400	44 kDa		0% (55%)	4	5	1	9	6	3	3	6	4.625		4	4.625		5	4.625		1	4.625		9	4.625		6	4.625		3	4.625		3	4.625		6	4.625
TRUE	Empty	Cluster of 6-phosphogluconate dehydrogenase, decarboxylating OS=Leishmania mexicana (strain MHOM/GT/2001/U1103) OX=929439 GN=LMXM_34_3340 PE=3 SV=1 (E9B6L3_LEIMU)	E9B6L3_LEIMU [3]	LMXM_34_3340	52 kDa	TRUE	0% (58%)	12	2	2	5	3	3	4	5	4.5		12	4.5		2	4.5		2	4.5		5	4.5		3	4.5		3	4.5		4	4.5		5	4.5
TRUE	Empty	6-phosphogluconate dehydrogenase, decarboxylating OS=Leishmania mexicana (strain MHOM/GT/2001/U1103) OX=929439 GN=LMXM_34_3340 PE=3 SV=1	E9B6L3_LEIMU	LMXM_34_3340	52 kDa	TRUE	0% (58%)	12	2	2	5	3	3	4	5	4.5		12	4.5		2	4.5		2	4.5		5	4.5		3	4.5		3	4.5		4	4.5		5	4.5
TRUE	Empty	Tryparedoxin OS=Leishmania mexicana (strain MHOM/GT/2001/U1103) OX=929439 GN=LMXM_08_29_1160 PE=4 SV=1	E9ALV7_LEIMU	LMXM_08_29_1160	17 kDa		0% (79%)	11	4	0	8	2	2	1	8	4.5		11	4.5		4	4.5		0	4.5		8	4.5		2	4.5		2	4.5		1	4.5		8	4.5
TRUE	Empty	Acetyl-coenzyme A synthetase OS=Leishmania mexicana (strain MHOM/GT/2001/U1103) OX=929439 GN=LMXM_23_0710 PE=3 SV=1	E9AW86_LEIMU	LMXM_23_0710	77 kDa		95% (110%)	8	6	0	12	0	0	1	9	4.5		8	4.5		6	4.5		0	4.5		12	4.5		0	4.5		0	4.5		1	4.5		9	4.5
TRUE	Empty	Uncharacterized protein OS=Leishmania mexicana (strain MHOM/GT/2001/U1103) OX=929439 GN=LMXM_01_0010 PE=4 SV=1	E9AJ87_LEIMU	LMXM_01_0010	37 kDa		95% (100%)	8	0	0	9	2	3	1	13	4.5		8	4.5		0	4.5		0	4.5		9	4.5		2	4.5		3	4.5		1	4.5		13	4.5
TRUE	Empty	Putative small GTP-binding protein Rab1 OS=Leishmania mexicana (strain MHOM/GT/2001/U1103) OX=929439 GN=LMXM_27_0760 PE=4 SV=1	E9AYX8_LEIMU	LMXM_27_0760	22 kDa	TRUE	0% (45%)	6	3	3	8	5	3	3	5	4.5		6	4.5		3	4.5		3	4.5		8	4.5		5	4.5		3	4.5		3	4.5		5	4.5
TRUE	Empty	Uncharacterized protein OS=Leishmania mexicana (strain MHOM/GT/2001/U1103) OX=929439 GN=LMXM_34_2790 PE=4 SV=1	E9B6F8_LEIMU	LMXM_34_2790	44 kDa		0% (62%)	6	4	0	6	5	3	3	9	4.5		6	4.5		4	4.5		0	4.5		6	4.5		5	4.5		3	4.5		3	4.5		9	4.5
TRUE	Empty	WGS CADB00000000 data, contig 52 (Fragment) OS=Leishmania mexicana (strain MHOM/GT/2001/U1103) OX=929439 GN=LmxM_16_1460c_1 PE=3 SV=1	E8NHK6_LEIMU	LmxM_16_1460c_1	209 kDa		0% (52%)	6	5	3	6	2	3	5	6	4.5		6	4.5		5	4.5		3	4.5		6	4.5		2	4.5		3	4.5		5	4.5		6	4.5
TRUE	Empty	Proteasome subunit alpha type OS=Leishmania mexicana (strain MHOM/GT/2001/U1103) OX=929439 GN=LMXM_21_1830 PE=3 SV=1	E9AVH9_LEIMU	LMXM_21_1830	27 kDa		0% (54%)	5	5	2	10	2	2	2	8	4.5		5	4.5		5	4.5		2	4.5		10	4.5		2	4.5		2	4.5		2	4.5		8	4.5
TRUE	Empty	Cluster of Glyceraldehyde-3-phosphate dehydrogenase OS=Leishmania mexicana (strain MHOM/GT/2001/U1103) OX=929439 GN=LMXM_29_2980 PE=3 SV=1 (E9B170_LEIMU)	E9B170_LEIMU [2]	LMXM_29_2980	39 kDa	TRUE	0% (69%)	7	2	0	10	3	2	4	7	4.375		7	4.375		2	4.375		0	4.375		10	4.375		3	4.375		2	4.375		4	4.375		7	4.375
TRUE	Empty	Putative surface protein amastin OS=Leishmania mexicana (strain MHOM/GT/2001/U1103) OX=929439 GN=LMXM_29_0850 PE=4 SV=1	E9B0L4_LEIMU (+1)	LMXM_29_0850	21 kDa		0% (74%)	4	6	4	6	3	6	0	6	4.375		4	4.375		6	4.375		4	4.375		6	4.375		3	4.375		6	4.375		0	4.375		6	4.375
TRUE	Empty	Phosphodiesterase OS=Leishmania mexicana (strain MHOM/GT/2001/U1103) OX=929439 GN=LMXM_08_29_2440 PE=3 SV=1	E9ALI0_LEIMU	LMXM_08_29_2440	80 kDa		0% (78%)	9	3	0	10	2	2	1	7	4.25		9	4.25		3	4.25		0	4.25		10	4.25		2	4.25		2	4.25		1	4.25		7	4.25
TRUE	Empty	Surface antigen-like protein OS=Leishmania mexicana (strain MHOM/GT/2001/U1103) OX=929439 GN=LMXM_04_0200 PE=4 SV=1	E9AK02_LEIMU	LMXM_04_0200	18 kDa		0% (68%)	8	5	0	4	3	3	5	6	4.25		8	4.25		5	4.25		0	4.25		4	4.25		3	4.25		3	4.25		5	4.25		6	4.25
TRUE	Empty	Glyceraldehyde-3-phosphate dehydrogenase OS=Leishmania mexicana (strain MHOM/GT/2001/U1103) OX=929439 GN=LMXM_29_2980 PE=3 SV=1	E9B170_LEIMU	LMXM_29_2980	39 kDa	TRUE	0% (67%)	7	2	0	9	3	2	4	7	4.25		7	4.25		2	4.25		0	4.25		9	4.25		3	4.25		2	4.25		4	4.25		7	4.25
TRUE	Empty	Uncharacterized protein OS=Leishmania mexicana (strain MHOM/GT/2001/U1103) OX=929439 GN=LMXM_20_1040 PE=4 SV=1	E9AUP2_LEIMU	LMXM_20_1040	94 kDa		0% (68%)	5	2	0	10	4	3	2	8	4.25		5	4.25		2	4.25		0	4.25		10	4.25		4	4.25		3	4.25		2	4.25		8	4.25
TRUE	Empty	Putative ADP-ribosylation factor-like (Putative small gtpase) OS=Leishmania mexicana (strain MHOM/GT/2001/U1103) OX=929439 GN=LMXM_16_1380 PE=3 SV=1	E9AQU9_LEIMU	LMXM_16_1380	20 kDa		0% (82%)	7	2	0	11	2	1	2	8	4.125		7	4.125		2	4.125		0	4.125		11	4.125		2	4.125		1	4.125		2	4.125		8	4.125
TRUE	Empty	Uncharacterized protein OS=Leishmania mexicana (strain MHOM/GT/2001/U1103) OX=929439 GN=LMXM_25_1750 PE=4 SV=1	E9AXQ7_LEIMU	LMXM_25_1750	17 kDa		0% (73%)	6	3	0	6	4	3	6	5	4.125		6	4.125		3	4.125		0	4.125		6	4.125		4	4.125		3	4.125		6	4.125		5	4.125
TRUE	Empty	Putative paraflagellar rod protein OS=Leishmania mexicana (strain MHOM/GT/2001/U1103) OX=929439 GN=LMXM_05_0920 PE=4 SV=1	E9AKJ8_LEIMU	LMXM_05_0920	117 kDa		95% (100%)	3	4	0	15	2	1	1	7	4.125		3	4.125		4	4.125		0	4.125		15	4.125		2	4.125		1	4.125		1	4.125		7	4.125
TRUE	Empty	Putative ecotin OS=Leishmania mexicana (strain MHOM/GT/2001/U1103) OX=929439 GN=LMXM_15_0300 PE=4 SV=1	E9AQ32_LEIMU	LMXM_15_0300	16 kDa		95% (100%)	11	3	0	11	0	1	2	4	4		11	4		3	4		0	4		11	4		0	4		1	4		2	4		4	4
TRUE	Empty	GDP-mannose pyrophosphorylase OS=Leishmania mexicana OX=5665 GN=exgmp PE=4 SV=1	Q9BLW4_LEIME	exgmp	41 kDa		0% (63%)	8	4	0	6	4	2	2	6	4		8	4		4	4		0	4		6	4		4	4		2	4		2	4		6	4
TRUE	Empty	Uncharacterized protein OS=Leishmania mexicana (strain MHOM/GT/2001/U1103) OX=929439 GN=LMXM_33_1520 PE=4 SV=1	E9B4X7_LEIMU	LMXM_33_1520	14 kDa		0% (74%)	5	2	0	8	4	1	4	8	4		5	4		2	4		0	4		8	4		4	4		1	4		4	4		8	4
TRUE	Empty	Uncharacterized protein OS=Leishmania mexicana (strain MHOM/GT/2001/U1103) OX=929439 GN=LMXM_23_0840 PE=4 SV=1	E9AW99_LEIMU	LMXM_23_0840	57 kDa		0% (45%)	4	2	2	7	4	3	3	6	3.875		4	3.875		2	3.875		2	3.875		7	3.875		4	3.875		3	3.875		3	3.875		6	3.875
TRUE	Empty	Uncharacterized protein OS=Leishmania mexicana (strain MHOM/GT/2001/U1103) OX=929439 GN=LMXM_36_4140 PE=4 SV=1	E9ATJ7_LEIMU	LMXM_36_4140	22 kDa		0% (71%)	3	6	0	6	4	4	2	6	3.875		3	3.875		6	3.875		0	3.875		6	3.875		4	3.875		4	3.875		2	3.875		6	3.875
TRUE	Empty	Uncharacterized protein OS=Leishmania mexicana (strain MHOM/GT/2001/U1103) OX=929439 GN=LMXM_23_1490 PE=4 SV=1	E9AWI1_LEIMU	LMXM_23_1490	33 kDa		0% (70%)	7	5	0	6	4	3	1	4	3.75		7	3.75		5	3.75		0	3.75		6	3.75		4	3.75		3	3.75		1	3.75		4	3.75
TRUE	Empty	Uncharacterized protein OS=Leishmania mexicana (strain MHOM/GT/2001/U1103) OX=929439 GN=LMXM_30_1840 PE=4 SV=1	E9B1Y2_LEIMU	LMXM_30_1840	147 kDa		0% (83%)	7	2	0	9	3	0	2	6	3.625		7	3.625		2	3.625		0	3.625		9	3.625		3	3.625		0	3.625		2	3.625		6	3.625
TRUE	Empty	I/6 autoantigen-like protein OS=Leishmania mexicana (strain MHOM/GT/2001/U1103) OX=929439 GN=LMXM_22_1460 PE=4 SV=1	E9AVX8_LEIMU	LMXM_22_1460	23 kDa		0% (58%)	5	4	1	4	2	2	2	9	3.625		5	3.625		4	3.625		1	3.625		4	3.625		2	3.625		2	3.625		2	3.625		9	3.625
TRUE	Empty	3'-nucleotidase/nuclease OS=Leishmania mexicana OX=5665 GN=3'NT/NU PE=4 SV=1	Q9GNZ4_LEIME	3	42 kDa		95% (120%)	0	5	8	5	1	4	4	2	3.625		0	3.625		5	3.625		8	3.625		5	3.625		1	3.625		4	3.625		4	3.625		2	3.625
TRUE	Empty	Glycosomal phosphoenolpyruvate carboxykinase,putative OS=Leishmania mexicana (strain MHOM/GT/2001/U1103) OX=929439 GN=LMXM_27_1805 PE=3 SV=1	E9AZ81_LEIMU (+1)	LMXM_27_1805	58 kDa		0% (87%)	10	0	0	5	2	3	3	5	3.5		10	3.5		0	3.5		0	3.5		5	3.5		2	3.5		3	3.5		3	3.5		5	3.5
TRUE	Empty	Uncharacterized protein OS=Leishmania mexicana (strain MHOM/GT/2001/U1103) OX=929439 GN=LMXM_34_2320 PE=4 SV=1	E9B6B2_LEIMU	LMXM_34_2320	121 kDa		0% (93%)	8	1	0	8	0	2	4	5	3.5		8	3.5		1	3.5		0	3.5		8	3.5		0	3.5		2	3.5		4	3.5		5	3.5
TRUE	Empty	Putative ABC transporter OS=Leishmania mexicana (strain MHOM/GT/2001/U1103) OX=929439 GN=LMXM_11_1270 PE=4 SV=1	E9ANR4_LEIMU	LMXM_11_1270	200 kDa	TRUE	95% (140%)	7	0	0	10	0	0	1	10	3.5		7	3.5		0	3.5		0	3.5		10	3.5		0	3.5		0	3.5		1	3.5		10	3.5
TRUE	Empty	Putative peptidyl dipeptidase OS=Leishmania mexicana (strain MHOM/GT/2001/U1103) OX=929439 GN=LMXM_02_0740 PE=3 SV=1	E9AJN6_LEIMU	LMXM_02_0740	77 kDa		0% (77%)	4	2	0	10	3	2	1	6	3.5		4	3.5		2	3.5		0	3.5		10	3.5		3	3.5		2	3.5		1	3.5		6	3.5
TRUE	Empty	Putative paraflagellar rod protein 1D OS=Leishmania mexicana (strain MHOM/GT/2001/U1103) OX=929439 GN=LMXM_08_29_1760 PE=4 SV=1	E9ALP7_LEIMU (+1)	LMXM_08_29_1760	69 kDa		0% (67%)	4	4	4	4	3	3	4	2	3.5		4	3.5		4	3.5		4	3.5		4	3.5		3	3.5		3	3.5		4	3.5		2	3.5
TRUE	Empty	Putative 40S ribosomal protein S4 OS=Leishmania mexicana (strain MHOM/GT/2001/U1103) OX=929439 GN=LMXM_13_1220 PE=3 SV=1	E9APE6_LEIMU (+1)	LMXM_13_1220	47 kDa		95% (100%)	0	0	3	14	5	4	2	0	3.5		0	3.5		0	3.5		3	3.5		14	3.5		5	3.5		4	3.5		2	3.5		0	3.5
TRUE	Empty	Putative dynein heavy chain OS=Leishmania mexicana (strain MHOM/GT/2001/U1103) OX=929439 GN=LMXM_25_0980 PE=4 SV=1	E9AXH6_LEIMU	LMXM_25_0980	537 kDa		95% (180%)	5	0	0	17	0	0	0	5	3.375		5	3.375		0	3.375		0	3.375		17	3.375		0	3.375		0	3.375		0	3.375		5	3.375
TRUE	Empty	Uncharacterized protein OS=Leishmania mexicana (strain MHOM/GT/2001/U1103) OX=929439 GN=LMXM_19_1290 PE=4 SV=1	E9AS80_LEIMU	LMXM_19_1290	31 kDa		0% (99%)	5	7	3	9	0	1	2	0	3.375		5	3.375		7	3.375		3	3.375		9	3.375		0	3.375		1	3.375		2	3.375		0	3.375
TRUE	Empty	Uncharacterized protein OS=Leishmania mexicana (strain MHOM/GT/2001/U1103) OX=929439 GN=LMXM_20_1230 PE=4 SV=1	E9AUR3_LEIMU	LMXM_20_1230	15 kDa		0% (64%)	4	2	0	7	4	3	2	5	3.375		4	3.375		2	3.375		0	3.375		7	3.375		4	3.375		3	3.375		2	3.375		5	3.375
TRUE	Empty	Putative Qc-SNARE protein OS=Leishmania mexicana (strain MHOM/GT/2001/U1103) OX=929439 GN=LMXM_08_0030 PE=4 SV=1	E9AM81_LEIMU	LMXM_08_0030	24 kDa		0% (82%)	3	3	4	3	1	6	4	3	3.375		3	3.375		3	3.375		4	3.375		3	3.375		1	3.375		6	3.375		4	3.375		3	3.375
TRUE	Empty	Cluster of Putative proteophosphoglycan ppg3 (Fragment) OS=Leishmania mexicana (strain MHOM/GT/2001/U1103) OX=929439 GN=LMXM_34_0500 PE=4 SV=1 (E9B5T5_LEIMU)	E9B5T5_LEIMU [2]	LMXM_34_0500	120 kDa	TRUE	0% (98%)	1	2	0	6	2	2	6	8	3.375		1	3.375		2	3.375		0	3.375		6	3.375		2	3.375		2	3.375		6	3.375		8	3.375
TRUE	Empty	Putative proteophosphoglycan ppg3 (Fragment) OS=Leishmania mexicana (strain MHOM/GT/2001/U1103) OX=929439 GN=LMXM_34_0500 PE=4 SV=1	E9B5T5_LEIMU	LMXM_34_0500	120 kDa	TRUE	0% (98%)	1	2	0	6	2	2	6	8	3.375		1	3.375		2	3.375		0	3.375		6	3.375		2	3.375		2	3.375		6	3.375		8	3.375
TRUE	Empty	Uncharacterized protein OS=Leishmania mexicana (strain MHOM/GT/2001/U1103) OX=929439 GN=LMXM_02_0570 PE=4 SV=1	E9AJL9_LEIMU	LMXM_02_0570	154 kDa		95% (150%)	1	0	0	9	1	0	2	14	3.375		1	3.375		0	3.375		0	3.375		9	3.375		1	3.375		0	3.375		2	3.375		14	3.375
TRUE	Empty	Rab GDP dissociation inhibitor OS=Leishmania mexicana (strain MHOM/GT/2001/U1103) OX=929439 GN=LMXM_08_29_2160 PE=3 SV=1	E9ALK7_LEIMU	LMXM_08_29_2160	50 kDa		95% (120%)	7	0	0	6	1	2	0	10	3.25		7	3.25		0	3.25		0	3.25		6	3.25		1	3.25		2	3.25		0	3.25		10	3.25
TRUE	Empty	Uncharacterized protein OS=Leishmania mexicana (strain MHOM/GT/2001/U1103) OX=929439 GN=LMXM_08_29_2050 PE=4 SV=1	E9ALL8_LEIMU	LMXM_08_29_2050	78 kDa		95% (120%)	7	0	0	10	0	1	1	7	3.25		7	3.25		0	3.25		0	3.25		10	3.25		0	3.25		1	3.25		1	3.25		7	3.25
TRUE	Empty	Putative dual specificity protein phosphatase OS=Leishmania mexicana (strain MHOM/GT/2001/U1103) OX=929439 GN=LMXM_33_2190 PE=4 SV=1	E9B505_LEIMU	LMXM_33_2190	153 kDa		95% (130%)	6	1	0	8	0	1	0	10	3.25		6	3.25		1	3.25		0	3.25		8	3.25		0	3.25		1	3.25		0	3.25		10	3.25
TRUE	Empty	Serine/threonine-protein phosphatase OS=Leishmania mexicana (strain MHOM/GT/2001/U1103) OX=929439 GN=LMXM_12_0660 PE=3 SV=1	E9ANZ3_LEIMU	LMXM_12_0660	109 kDa		0% (69%)	5	6	1	2	2	2	2	6	3.25		5	3.25		6	3.25		1	3.25		2	3.25		2	3.25		2	3.25		2	3.25		6	3.25
TRUE	Empty	Uncharacterized protein OS=Leishmania mexicana (strain MHOM/GT/2001/U1103) OX=929439 GN=LMXM_32_1035 PE=4 SV=1	E9B3T7_LEIMU	LMXM_32_1035	19 kDa		0% (71%)	0	3	3	3	5	3	4	5	3.25		0	3.25		3	3.25		3	3.25		3	3.25		5	3.25		3	3.25		4	3.25		5	3.25
TRUE	Empty	Malic enzyme OS=Leishmania mexicana (strain MHOM/GT/2001/U1103) OX=929439 GN=LMXM_24_0761 PE=3 SV=1	E9AWR7_LEIMU	LMXM_24_0761	63 kDa		0% (84%)	9	3	0	6	1	2	1	3	3.125		9	3.125		3	3.125		0	3.125		6	3.125		1	3.125		2	3.125		1	3.125		3	3.125
TRUE	Empty	Putative long-chain-fatty-acid-CoA ligase OS=Leishmania mexicana (strain MHOM/GT/2001/U1103) OX=929439 GN=LMXM_01_0490 PE=4 SV=1	E9AJD6_LEIMU	LMXM_01_0490	77 kDa	TRUE	0% (86%)	6	4	0	2	3	3	0	7	3.125		6	3.125		4	3.125		0	3.125		2	3.125		3	3.125		3	3.125		0	3.125		7	3.125
TRUE	Empty	Putative ef-hand protein 5 OS=Leishmania mexicana (strain MHOM/GT/2001/U1103) OX=929439 GN=LMXM_09_0900 PE=4 SV=1	E9AMU2_LEIMU	LMXM_09_0900	21 kDa		0% (69%)	6	4	2	5	1	2	0	5	3.125		6	3.125		4	3.125		2	3.125		5	3.125		1	3.125		2	3.125		0	3.125		5	3.125
TRUE	Empty	Uncharacterized protein OS=Leishmania mexicana (strain MHOM/GT/2001/U1103) OX=929439 GN=LMXM_23_1000 PE=4 SV=1	E9AWB2_LEIMU	LMXM_23_1000	26 kDa		0% (82%)	6	3	0	3	2	5	4	2	3.125		6	3.125		3	3.125		0	3.125		3	3.125		2	3.125		5	3.125		4	3.125		2	3.125
TRUE	Empty	Proteasome regulatory non-ATPase subunit 6,putative OS=Leishmania mexicana (strain MHOM/GT/2001/U1103) OX=929439 GN=LMXM_02_0370 PE=4 SV=1	E9AJK0_LEIMU	LMXM_02_0370	59 kDa		95% (170%)	6	2	1	8	2	2	0	4	3.125		6	3.125		2	3.125		1	3.125		8	3.125		2	3.125		2	3.125		0	3.125		4	3.125
TRUE	Empty	Proteasome subunit beta OS=Leishmania mexicana (strain MHOM/GT/2001/U1103) OX=929439 GN=LMXM_33_4340 PE=3 SV=1	E9B5M9_LEIMU	LMXM_33_4340	25 kDa		0% (58%)	5	4	3	3	2	3	2	3	3.125		5	3.125		4	3.125		3	3.125		3	3.125		2	3.125		3	3.125		2	3.125		3	3.125
TRUE	Empty	Putative trypanothione synthetase OS=Leishmania mexicana (strain MHOM/GT/2001/U1103) OX=929439 GN=LMXM_27_1870 PE=4 SV=1	E9AZ89_LEIMU	LMXM_27_1870	74 kDa		0% (55%)	5	2	2	4	2	4	1	5	3.125		5	3.125		2	3.125		2	3.125		4	3.125		2	3.125		4	3.125		1	3.125		5	3.125
TRUE	Empty	Proteasome regulatory ATPase subunittcc1l8.3,putative OS=Leishmania mexicana (strain MHOM/GT/2001/U1103) OX=929439 GN=LMXM_12_0210 PE=3 SV=1	E9ANU8_LEIMU	LMXM_12_0210	46 kDa	TRUE	95% (110%)	4	1	0	11	0	1	4	4	3.125		4	3.125		1	3.125		0	3.125		11	3.125		0	3.125		1	3.125		4	3.125		4	3.125
TRUE	Empty	Uncharacterized protein OS=Leishmania mexicana (strain MHOM/GT/2001/U1103) OX=929439 GN=LMXM_30_0680 PE=4 SV=1	E9B1L9_LEIMU	LMXM_30_0680	32 kDa		95% (110%)	3	4	6	3	3	1	4	1	3.125		3	3.125		4	3.125		6	3.125		3	3.125		3	3.125		1	3.125		4	3.125		1	3.125
TRUE	Empty	Putative fatty acyl CoA syntetase 1 OS=Leishmania mexicana (strain MHOM/GT/2001/U1103) OX=929439 GN=LMXM_01_0470 PE=4 SV=1	E9AJD4_LEIMU	LMXM_01_0470	77 kDa	TRUE	0% (69%)	7	4	2	4	2	2	0	3	3		7	3		4	3		2	3		4	3		2	3		2	3		0	3		3	3
TRUE	Empty	Putative GTP-binding protein OS=Leishmania mexicana (strain MHOM/GT/2001/U1103) OX=929439 GN=LMXM_08_29_2200 PE=3 SV=1	E9ALK3_LEIMU	LMXM_08_29_2200	77 kDa		95% (130%)	6	2	7	2	0	5	2	0	3		6	3		2	3		7	3		2	3		0	3		5	3		2	3		0	3
TRUE	Empty	Putative kinesin K39 OS=Leishmania mexicana (strain MHOM/GT/2001/U1103) OX=929439 GN=LMXM_14_1100 PE=3 SV=1	E9APV6_LEIMU	LMXM_14_1100	536 kDa		0% (71%)	6	4	2	3	0	1	3	5	3		6	3		4	3		2	3		3	3		0	3		1	3		3	3		5	3
TRUE	Empty	Protein tyrosine phosphatase-like protein OS=Leishmania mexicana (strain MHOM/GT/2001/U1103) OX=929439 GN=LMXM_16_0230 PE=4 SV=1	E9AQI0_LEIMU	LMXM_16_0230	19 kDa		0% (85%)	5	6	0	4	2	2	1	4	3		5	3		6	3		0	3		4	3		2	3		2	3		1	3		4	3
TRUE	Empty	Putative polyubiquitin OS=Leishmania mexicana (strain MHOM/GT/2001/U1103) OX=929439 GN=LMXM_09_0891 PE=4 SV=1	E9AMU1_LEIMU (+2)	LMXM_09_0891	15 kDa		0% (51%)	2	4	2	5	2	3	2	4	3		2	3		4	3		2	3		5	3		2	3		3	3		2	3		4	3
TRUE	Empty	Uncharacterized protein OS=Leishmania mexicana (strain MHOM/GT/2001/U1103) OX=929439 GN=LMXM_29_0660 PE=4 SV=1	E9B0J1_LEIMU	LMXM_29_0660	81 kDa		0% (90%)	2	6	1	2	4	0	2	7	3		2	3		6	3		1	3		2	3		4	3		0	3		2	3		7	3
TRUE	Empty	Putative glucose-regulated protein 78 OS=Leishmania mexicana (strain MHOM/GT/2001/U1103) OX=929439 GN=LMXM_28_1200 PE=3 SV=1	E9AZT9_LEIMU	LMXM_28_1200	72 kDa		95% (110%)	7	3	0	4	2	1	6	0	2.875		7	2.875		3	2.875		0	2.875		4	2.875		2	2.875		1	2.875		6	2.875		0	2.875
TRUE	Empty	Putative thimet oligopeptidase (Metallo-peptidase, clan ma(E), family m3) OS=Leishmania mexicana (strain MHOM/GT/2001/U1103) OX=929439 GN=LMXM_26_1570 PE=3 SV=1	E9AYD6_LEIMU	LMXM_26_1570	77 kDa		95% (100%)	7	3	0	8	1	1	0	3	2.875		7	2.875		3	2.875		0	2.875		8	2.875		1	2.875		1	2.875		0	2.875		3	2.875
TRUE	Empty	Putative adenylate kinase OS=Leishmania mexicana (strain MHOM/GT/2001/U1103) OX=929439 GN=LMXM_33_0110 PE=3 SV=1	E9B4H8_LEIMU	LMXM_33_0110	25 kDa		0% (75%)	3	3	2	5	1	2	5	2	2.875		3	2.875		3	2.875		2	2.875		5	2.875		1	2.875		2	2.875		5	2.875		2	2.875
TRUE	Empty	Kinesin-like protein OS=Leishmania mexicana (strain MHOM/GT/2001/U1103) OX=929439 GN=LMXM_19_0260 PE=3 SV=1	E9ARX7_LEIMU	LMXM_19_0260	94 kDa		0% (62%)	3	1	2	2	3	3	2	7	2.875		3	2.875		1	2.875		2	2.875		2	2.875		3	2.875		3	2.875		2	2.875		7	2.875
TRUE	Empty	Putative aminopeptidase P OS=Leishmania mexicana (strain MHOM/GT/2001/U1103) OX=929439 GN=LMXM_34_2350 PE=3 SV=1	E9B6B5_LEIMU	LMXM_34_2350	54 kDa		95% (110%)	8	0	1	5	0	0	2	6	2.75		8	2.75		0	2.75		1	2.75		5	2.75		0	2.75		0	2.75		2	2.75		6	2.75
TRUE	Empty	Phosphoglycerate kinase OS=Leishmania mexicana (strain MHOM/GT/2001/U1103) OX=929439 GN=LMXM_20_0100 PE=3 SV=1	E9AUF0_LEIMU	LMXM_20_0100	52 kDa		0% (68%)	6	2	1	2	1	2	1	7	2.75		6	2.75		2	2.75		1	2.75		2	2.75		1	2.75		2	2.75		1	2.75		7	2.75
TRUE	Empty	Uncharacterized protein OS=Leishmania mexicana (strain MHOM/GT/2001/U1103) OX=929439 GN=LMXM_06_0920 PE=4 SV=1	E9AKX0_LEIMU	LMXM_06_0920	47 kDa		0% (89%)	6	2	3	4	3	0	0	4	2.75		6	2.75		2	2.75		3	2.75		4	2.75		3	2.75		0	2.75		0	2.75		4	2.75
TRUE	Empty	Uncharacterized protein OS=Leishmania mexicana (strain MHOM/GT/2001/U1103) OX=929439 GN=LMXM_31_1810 PE=4 SV=1	E9B2V8_LEIMU	LMXM_31_1810	71 kDa		0% (97%)	6	3	0	6	2	0	0	5	2.75		6	2.75		3	2.75		0	2.75		6	2.75		2	2.75		0	2.75		0	2.75		5	2.75
TRUE	Empty	Proteasome regulatory non-ATP-ase subunit 2,putative OS=Leishmania mexicana (strain MHOM/GT/2001/U1103) OX=929439 GN=LMXM_28_1730 PE=3 SV=1	E9AZZ2_LEIMU	LMXM_28_1730	108 kDa		95% (130%)	5	0	0	9	2	0	0	6	2.75		5	2.75		0	2.75		0	2.75		9	2.75		2	2.75		0	2.75		0	2.75		6	2.75
TRUE	Empty	Putative ama1 protein OS=Leishmania mexicana (strain MHOM/GT/2001/U1103) OX=929439 GN=LMXM_29_1420 PE=4 SV=1	E9B0S1_LEIMU	LMXM_29_1420	20 kDa		0% (51%)	4	3	2	3	2	2	1	5	2.75		4	2.75		3	2.75		2	2.75		3	2.75		2	2.75		2	2.75		1	2.75		5	2.75
TRUE	Empty	Phosphotransferase OS=Leishmania mexicana (strain MHOM/GT/2001/U1103) OX=929439 GN=LMXM_21_0240 PE=3 SV=1	E9AUZ1_LEIMU (+2)	LMXM_21_0240	61 kDa		95% (180%)	12	0	0	5	0	0	0	4	2.625		12	2.625		0	2.625		0	2.625		5	2.625		0	2.625		0	2.625		0	2.625		4	2.625
TRUE	Empty	Alanine--tRNA ligase OS=Leishmania mexicana (strain MHOM/GT/2001/U1103) OX=929439 GN=LMXM_22_1540 PE=3 SV=1	E9AVY6_LEIMU	LMXM_22_1540	106 kDa		0% (93%)	7	1	0	3	0	2	2	6	2.625		7	2.625		1	2.625		0	2.625		3	2.625		0	2.625		2	2.625		2	2.625		6	2.625
TRUE	Empty	ATP-dependent 6-phosphofructokinase OS=Leishmania mexicana (strain MHOM/GT/2001/U1103) OX=929439 GN=pfk PE=3 SV=1	E9ALH3_LEIMU	pfk	54 kDa		0% (97%)	6	0	0	6	3	0	2	4	2.625		6	2.625		0	2.625		0	2.625		6	2.625		3	2.625		0	2.625		2	2.625		4	2.625
TRUE	Empty	Aminopeptidase OS=Leishmania mexicana (strain MHOM/GT/2001/U1103) OX=929439 GN=LMXM_08_29_2240 PE=3 SV=1	E9ALJ9_LEIMU	LMXM_08_29_2240	96 kDa		0% (85%)	6	2	0	5	2	1	0	5	2.625		6	2.625		2	2.625		0	2.625		5	2.625		2	2.625		1	2.625		0	2.625		5	2.625
TRUE	Empty	Uncharacterized protein OS=Leishmania mexicana (strain MHOM/GT/2001/U1103) OX=929439 GN=LMXM_09_0340 PE=4 SV=1	E9AMN3_LEIMU	LMXM_09_0340	113 kDa		95% (160%)	5	0	0	11	0	0	0	5	2.625		5	2.625		0	2.625		0	2.625		11	2.625		0	2.625		0	2.625		0	2.625		5	2.625
TRUE	Empty	Proteasome regulatory non-ATPase subunit,putative OS=Leishmania mexicana (strain MHOM/GT/2001/U1103) OX=929439 GN=LMXM_08_29_0120 PE=4 SV=1	E9AM67_LEIMU	LMXM_08_29_0120	99 kDa		95% (150%)	4	0	0	11	2	0	0	4	2.625		4	2.625		0	2.625		0	2.625		11	2.625		2	2.625		0	2.625		0	2.625		4	2.625
TRUE	Empty	Uncharacterized protein OS=Leishmania mexicana (strain MHOM/GT/2001/U1103) OX=929439 GN=LMXM_30_1240 PE=4 SV=1	E9B1S2_LEIMU	LMXM_30_1240	135 kDa		0% (83%)	4	0	0	6	3	1	2	5	2.625		4	2.625		0	2.625		0	2.625		6	2.625		3	2.625		1	2.625		2	2.625		5	2.625
TRUE	Empty	Uncharacterized protein OS=Leishmania mexicana (strain MHOM/GT/2001/U1103) OX=929439 GN=LMXM_28_0560 PE=4 SV=1	E9AZL7_LEIMU	LMXM_28_0560	32 kDa		0% (43%)	4	2	1	5	2	2	1	4	2.625		4	2.625		2	2.625		1	2.625		5	2.625		2	2.625		2	2.625		1	2.625		4	2.625
TRUE	Empty	Uncharacterized protein OS=Leishmania mexicana (strain MHOM/GT/2001/U1103) OX=929439 GN=LMXM_20_1220 PE=4 SV=1	E9AUR2_LEIMU	LMXM_20_1220	17 kDa		0% (76%)	3	5	0	3	2	2	2	4	2.625		3	2.625		5	2.625		0	2.625		3	2.625		2	2.625		2	2.625		2	2.625		4	2.625
TRUE	Empty	Uncharacterized protein OS=Leishmania mexicana (strain MHOM/GT/2001/U1103) OX=929439 GN=LMXM_30_2190 PE=4 SV=1	E9B219_LEIMU	LMXM_30_2190	81 kDa		0% (71%)	2	2	0	4	2	2	3	6	2.625		2	2.625		2	2.625		0	2.625		4	2.625		2	2.625		2	2.625		3	2.625		6	2.625
TRUE	Empty	Uncharacterized protein OS=Leishmania mexicana (strain MHOM/GT/2001/U1103) OX=929439 GN=LMXM_26_0380 PE=4 SV=1	E9AY20_LEIMU	LMXM_26_0380	30 kDa		0% (67%)	7	2	2	2	2	1	1	3	2.5		7	2.5		2	2.5		2	2.5		2	2.5		2	2.5		1	2.5		1	2.5		3	2.5
TRUE	Empty	Uncharacterized protein OS=Leishmania mexicana (strain MHOM/GT/2001/U1103) OX=929439 GN=LMXM_32_0210 PE=4 SV=1	E9B3J9_LEIMU	LMXM_32_0210	100 kDa		0% (100%)	6	1	0	6	1	1	0	5	2.5		6	2.5		1	2.5		0	2.5		6	2.5		1	2.5		1	2.5		0	2.5		5	2.5
TRUE	Empty	Putative serine/threonine-protein kinase OS=Leishmania mexicana (strain MHOM/GT/2001/U1103) OX=929439 GN=LMXM_30_2960 PE=3 SV=1	E9B296_LEIMU	LMXM_30_2960	50 kDa		0% (69%)	4	2	0	5	1	1	2	5	2.5		4	2.5		2	2.5		0	2.5		5	2.5		1	2.5		1	2.5		2	2.5		5	2.5
TRUE	Empty	Uncharacterized protein OS=Leishmania mexicana (strain MHOM/GT/2001/U1103) OX=929439 GN=LMXM_18_0700 PE=4 SV=1	E9ARK4_LEIMU	LMXM_18_0700	77 kDa		0% (74%)	3	3	0	7	2	2	2	1	2.5		3	2.5		3	2.5		0	2.5		7	2.5		2	2.5		2	2.5		2	2.5		1	2.5
TRUE	Empty	Putative peptidyl-prolyl cis-trans isomerase (Cyclophilin-40) OS=Leishmania mexicana (strain MHOM/GT/2001/U1103) OX=929439 GN=LMXM_34_4770 PE=4 SV=1	E9B705_LEIMU	LMXM_34_4770	39 kDa		0% (65%)	3	4	2	5	1	2	1	2	2.5		3	2.5		4	2.5		2	2.5		5	2.5		1	2.5		2	2.5		1	2.5		2	2.5
TRUE	Empty	Putative long chain fatty Acyl CoA synthetase OS=Leishmania mexicana (strain MHOM/GT/2001/U1103) OX=929439 GN=LMXM_03_0230 PE=4 SV=1	E9AJQ8_LEIMU	LMXM_03_0230	74 kDa		0% (82%)	2	4	0	2	2	3	1	6	2.5		2	2.5		4	2.5		0	2.5		2	2.5		2	2.5		3	2.5		1	2.5		6	2.5
TRUE	Empty	Cluster of Histone H2A OS=Leishmania mexicana (strain MHOM/GT/2001/U1103) OX=929439 GN=LMXM_21_0920 PE=3 SV=1 (E9AV77_LEIMU)	E9AV77_LEIMU [2]	LMXM_21_0920	14 kDa	TRUE	0% (98%)	2	0	2	6	5	4	1	0	2.5		2	2.5		0	2.5		2	2.5		6	2.5		5	2.5		4	2.5		1	2.5		0	2.5
TRUE	Empty	Uncharacterized protein OS=Leishmania mexicana (strain MHOM/GT/2001/U1103) OX=929439 GN=LMXM_14_0560 PE=4 SV=1	E9APQ0_LEIMU	LMXM_14_0560	53 kDa		0% (91%)	5	1	0	4	3	1	0	5	2.375		5	2.375		1	2.375		0	2.375		4	2.375		3	2.375		1	2.375		0	2.375		5	2.375
TRUE	Empty	Putative calpain-like cysteine peptidase OS=Leishmania mexicana (strain MHOM/GT/2001/U1103) OX=929439 GN=LMXM_30_0390 PE=3 SV=1	E9B1J0_LEIMU	LMXM_30_0390	89 kDa		0% (84%)	5	2	0	6	2	0	1	3	2.375		5	2.375		2	2.375		0	2.375		6	2.375		2	2.375		0	2.375		1	2.375		3	2.375
TRUE	Empty	Uncharacterized protein OS=Leishmania mexicana (strain MHOM/GT/2001/U1103) OX=929439 GN=LMXM_31_3930 PE=4 SV=1	E9B3H1_LEIMU	LMXM_31_3930	454 kDa		95% (140%)	4	0	0	7	1	0	0	7	2.375		4	2.375		0	2.375		0	2.375		7	2.375		1	2.375		0	2.375		0	2.375		7	2.375
TRUE	Empty	Uncharacterized protein OS=Leishmania mexicana (strain MHOM/GT/2001/U1103) OX=929439 GN=LMXM_26_1730 PE=4 SV=1	E9AYF2_LEIMU	LMXM_26_1730	113 kDa		0% (79%)	3	2	0	5	3	0	2	4	2.375		3	2.375		2	2.375		0	2.375		5	2.375		3	2.375		0	2.375		2	2.375		4	2.375
TRUE	Empty	Histone H3 OS=Leishmania mexicana (strain MHOM/GT/2001/U1103) OX=929439 GN=LMXM_10_0870 PE=3 SV=1	E9AN97_LEIMU	LMXM_10_0870	15 kDa		0% (83%)	0	2	1	4	4	4	3	1	2.375		0	2.375		2	2.375		1	2.375		4	2.375		4	2.375		4	2.375		3	2.375		1	2.375
TRUE	Empty	Putative 60S ribosomal protein L21 OS=Leishmania mexicana (strain MHOM/GT/2001/U1103) OX=929439 GN=LMXM_16_0460 PE=4 SV=1	E9AQK4_LEIMU	LMXM_16_0460	18 kDa		95% (100%)	0	2	4	2	4	4	3	0	2.375		0	2.375		2	2.375		4	2.375		2	2.375		4	2.375		4	2.375		3	2.375		0	2.375
TRUE	Empty	Putative sarcoplasmic reticulum glycoprotein OS=Leishmania mexicana (strain MHOM/GT/2001/U1103) OX=929439 GN=LMXM_19_0280 PE=3 SV=1	E9ARX9_LEIMU	LMXM_19_0280	69 kDa		95% (110%)	7	1	0	5	1	1	0	3	2.25		7	2.25		1	2.25		0	2.25		5	2.25		1	2.25		1	2.25		0	2.25		3	2.25
TRUE	Empty	Putative major vault protein OS=Leishmania mexicana (strain MHOM/GT/2001/U1103) OX=929439 GN=LMXM_05_0060 PE=4 SV=1	E9AKB0_LEIMU	LMXM_05_0060	93 kDa		95% (120%)	4	4	4	2	0	4	0	0	2.25		4	2.25		4	2.25		4	2.25		2	2.25		0	2.25		4	2.25		0	2.25		0	2.25
TRUE	Empty	Uncharacterized protein OS=Leishmania mexicana (strain MHOM/GT/2001/U1103) OX=929439 GN=LMXM_23_0980 PE=4 SV=1	E9AWB0_LEIMU	LMXM_23_0980	34 kDa		0% (62%)	4	2	2	1	3	1	2	3	2.25		4	2.25		2	2.25		2	2.25		1	2.25		3	2.25		1	2.25		2	2.25		3	2.25
TRUE	Empty	Putative oxidoreductase OS=Leishmania mexicana (strain MHOM/GT/2001/U1103) OX=929439 GN=LMXM_36_4170 PE=4 SV=1	E9ATK1_LEIMU	LMXM_36_4170	36 kDa		0% (100%)	4	2	2	6	0	0	0	4	2.25		4	2.25		2	2.25		2	2.25		6	2.25		0	2.25		0	2.25		0	2.25		4	2.25
TRUE	Empty	Miltefosine transporter beta subunit OS=Leishmania amazonensis OX=5659 PE=3 SV=1	A0A075DN10_LEIAM (+1)		40 kDa		0% (66%)	3	3	2	3	0	2	2	3	2.25		3	2.25		3	2.25		2	2.25		3	2.25		0	2.25		2	2.25		2	2.25		3	2.25
TRUE	Empty	Uncharacterized protein OS=Leishmania mexicana (strain MHOM/GT/2001/U1103) OX=929439 GN=LMXM_26_1500 PE=4 SV=1	E9AYC9_LEIMU	LMXM_26_1500	6 kDa		95% (190%)	3	3	0	4	2	2	2	2	2.25		3	2.25		3	2.25		0	2.25		4	2.25		2	2.25		2	2.25		2	2.25		2	2.25
TRUE	Empty	Putative isoleucyl-tRNA synthetase OS=Leishmania mexicana (strain MHOM/GT/2001/U1103) OX=929439 GN=LMXM_36_5620 PE=3 SV=1	E9ATZ6_LEIMU	LMXM_36_5620	126 kDa		95% (120%)	2	6	3	2	0	2	0	3	2.25		2	2.25		6	2.25		3	2.25		2	2.25		0	2.25		2	2.25		0	2.25		3	2.25
TRUE	Empty	Amastin-like protein OS=Leishmania mexicana (strain MHOM/GT/2001/U1103) OX=929439 GN=LMXM_33_0980 PE=4 SV=1	E9B4S0_LEIMU	LMXM_33_0980	21 kDa		0% (67%)	2	2	2	4	2	2	0	4	2.25		2	2.25		2	2.25		2	2.25		4	2.25		2	2.25		2	2.25		0	2.25		4	2.25
TRUE	Empty	Autophagy-related protein OS=Leishmania mexicana (strain MHOM/GT/2001/U1103) OX=929439 GN=LMXM_19_0870 PE=3 SV=1	E9AS40_LEIMU	LMXM_19_0870	15 kDa		0% (74%)	2	2	0	3	1	3	2	5	2.25		2	2.25		2	2.25		0	2.25		3	2.25		1	2.25		3	2.25		2	2.25		5	2.25
TRUE	Empty	Uncharacterized protein (Fragment) OS=Leishmania mexicana (strain MHOM/GT/2001/U1103) OX=929439 GN=LMXM_32_3070 PE=4 SV=1	E9B4E7_LEIMU	LMXM_32_3070	91 kDa	TRUE	95% (150%)	4	0	0	7	0	0	0	6	2.125		4	2.125		0	2.125		0	2.125		7	2.125		0	2.125		0	2.125		0	2.125		6	2.125
TRUE	Empty	Putative adenylate kinase OS=Leishmania mexicana (strain MHOM/GT/2001/U1103) OX=929439 GN=LMXM_21_1250 PE=3 SV=1	E9AVA9_LEIMU	LMXM_21_1250	30 kDa		0% (47%)	4	1	1	3	2	2	1	3	2.125		4	2.125		1	2.125		1	2.125		3	2.125		2	2.125		2	2.125		1	2.125		3	2.125
TRUE	Empty	Histone H2A OS=Leishmania mexicana (strain MHOM/GT/2001/U1103) OX=929439 GN=LMXM_21_0920 PE=3 SV=1	E9AV77_LEIMU	LMXM_21_0920	14 kDa	TRUE	0% (98%)	2	0	2	4	4	4	1	0	2.125		2	2.125		0	2.125		2	2.125		4	2.125		4	2.125		4	2.125		1	2.125		0	2.125
TRUE	Empty	Uncharacterized protein OS=Leishmania mexicana (strain MHOM/GT/2001/U1103) OX=929439 GN=LMXM_13_1320 PE=4 SV=1	E9APF6_LEIMU	LMXM_13_1320	52 kDa		0% (71%)	2	2	0	4	1	2	1	5	2.125		2	2.125		2	2.125		0	2.125		4	2.125		1	2.125		2	2.125		1	2.125		5	2.125
TRUE	Empty	Putative surface antigen (Fragment) OS=Leishmania mexicana (strain MHOM/GT/2001/U1103) OX=929439 GN=LMXM_12_0860 PE=4 SV=1	E9ANZ9_LEIMU (+1)	LMXM_12_0860	74 kDa		0% (55%)	2	2	2	2	2	2	2	3	2.125		2	2.125		2	2.125		2	2.125		2	2.125		2	2.125		2	2.125		2	2.125		3	2.125
TRUE	Empty	Putative 3'-nucleotidase/nuclease OS=Leishmania mexicana (strain MHOM/GT/2001/U1103) OX=929439 GN=LMXM_12_0400 PE=4 SV=1	E9ANW7_LEIMU	LMXM_12_0400	41 kDa		0% (64%)	1	3	2	4	2	2	1	2	2.125		1	2.125		3	2.125		2	2.125		4	2.125		2	2.125		2	2.125		1	2.125		2	2.125
TRUE	Empty	Putative proteasome regulatory ATPase subunit 2 OS=Leishmania mexicana (strain MHOM/GT/2001/U1103) OX=929439 GN=LMXM_13_1090 PE=3 SV=1	E9APD3_LEIMU	LMXM_13_1090	49 kDa		95% (110%)	5	0	0	5	0	1	1	4	2		5	2		0	2		0	2		5	2		0	2		1	2		1	2		4	2
TRUE	Empty	Uncharacterized protein OS=Leishmania mexicana (strain MHOM/GT/2001/U1103) OX=929439 GN=LMXM_10_0219 PE=4 SV=1	E9AN31_LEIMU	LMXM_10_0219	31 kDa		0% (70%)	3	2	2	2	0	2	2	3	2		3	2		2	2		2	2		2	2		0	2		2	2		2	2		3	2
TRUE	Empty	Putative c2 domain protein OS=Leishmania mexicana (strain MHOM/GT/2001/U1103) OX=929439 GN=LMXM_30_0790 PE=4 SV=1	E9B1N1_LEIMU	LMXM_30_0790	30 kDa		0% (93%)	3	2	3	2	1	0	2	3	2		3	2		2	2		3	2		2	2		1	2		0	2		2	2		3	2
TRUE	Empty	Putative endoribonuclease L-PSP (Pb5) OS=Leishmania mexicana (strain MHOM/GT/2001/U1103) OX=929439 GN=LMXM_23_0200 PE=4 SV=1	E9AW21_LEIMU	LMXM_23_0200	17 kDa		0% (86%)	3	4	2	2	1	2	0	2	2		3	2		4	2		2	2		2	2		1	2		2	2		0	2		2	2
TRUE	Empty	Uncharacterized protein OS=Leishmania mexicana (strain MHOM/GT/2001/U1103) OX=929439 GN=LMXM_13_1310 PE=4 SV=1	E9APF5_LEIMU	LMXM_13_1310	45 kDa		95% (140%)	3	0	0	6	1	0	0	6	2		3	2		0	2		0	2		6	2		1	2		0	2		0	2		6	2
TRUE	Empty	Putative rab1 small GTP-binding protein OS=Leishmania mexicana (strain MHOM/GT/2001/U1103) OX=929439 GN=LMXM_10_1160 PE=4 SV=1	E9ANC6_LEIMU	LMXM_10_1160	25 kDa	TRUE	0% (85%)	2	3	1	2	2	1	4	1	2		2	2		3	2		1	2		2	2		2	2		1	2		4	2		1	2
TRUE	Empty	Cluster of Histone H2B OS=Leishmania mexicana (strain MHOM/GT/2001/U1103) OX=929439 GN=LMXM_17_1220 PE=3 SV=1 (E9AR94_LEIMU)	E9AR94_LEIMU [3]	LMXM_17_1220	12 kDa	TRUE	95% (120%)	2	0	3	1	2	6	2	0	2		2	2		0	2		3	2		1	2		2	2		6	2		2	2		0	2
TRUE	Empty	Histone H2B OS=Leishmania mexicana (strain MHOM/GT/2001/U1103) OX=929439 GN=LMXM_17_1220 PE=3 SV=1	E9AR94_LEIMU (+1)	LMXM_17_1220	12 kDa	TRUE	95% (120%)	2	0	3	1	2	6	2	0	2		2	2		0	2		3	2		1	2		2	2		6	2		2	2		0	2
TRUE	Empty	Autophagy-related protein OS=Leishmania mexicana (strain MHOM/GT/2001/U1103) OX=929439 GN=ATG8C.1 PE=3 SV=1	E9AML6_LEIMU (+1)	ATG8C	13 kDa		0% (62%)	2	2	0	3	2	2	2	3	2		2	2		2	2		0	2		3	2		2	2		2	2		2	2		3	2
TRUE	Empty	Uncharacterized protein OS=Leishmania mexicana (strain MHOM/GT/2001/U1103) OX=929439 GN=LMXM_36_4460 PE=4 SV=1	E9ATN0_LEIMU	LMXM_36_4460	17 kDa		95% (100%)	1	2	2	1	1	2	5	2	2		1	2		2	2		2	2		1	2		1	2		2	2		5	2		2	2
TRUE	Empty	Putative 60S ribosomal protein L7 OS=Leishmania mexicana (strain MHOM/GT/2001/U1103) OX=929439 GN=LMXM_26_0180 PE=4 SV=1	E9AXZ9_LEIMU	LMXM_26_0180	33 kDa		0% (95%)	0	1	3	4	3	3	2	0	2		0	2		1	2		3	2		4	2		3	2		3	2		2	2		0	2
TRUE	Empty	Putative ribosomal protein L1a OS=Leishmania mexicana (strain MHOM/GT/2001/U1103) OX=929439 GN=LMXM_08_29_1090 PE=4 SV=1	E9ALW4_LEIMU (+1)	LMXM_08_29_1090	48 kDa		95% (110%)	0	0	1	6	5	2	2	0	2		0	2		0	2		1	2		6	2		5	2		2	2		2	2		0	2
TRUE	Empty	Uncharacterized protein OS=Leishmania mexicana (strain MHOM/GT/2001/U1103) OX=929439 GN=LMXM_16_0900 PE=4 SV=1	E9AQP9_LEIMU	LMXM_16_0900	184 kDa		0% (84%)	0	3	0	2	3	2	2	4	2		0	2		3	2		0	2		2	2		3	2		2	2		2	2		4	2
TRUE	Empty	Biotin/lipoate protein ligase-like protein OS=Leishmania mexicana (strain MHOM/GT/2001/U1103) OX=929439 GN=LMXM_30_1070 PE=4 SV=1	E9B1Q4_LEIMU	LMXM_30_1070	28 kDa		95% (150%)	7	1	0	5	0	0	0	2	1.875		7	1.875		1	1.875		0	1.875		5	1.875		0	1.875		0	1.875		0	1.875		2	1.875
TRUE	Empty	Putative aspartyl-tRNA synthetase OS=Leishmania mexicana (strain MHOM/GT/2001/U1103) OX=929439 GN=LMXM_29_0460 PE=3 SV=1	E9B0H1_LEIMU	LMXM_29_0460	62 kDa		95% (140%)	7	1	0	4	0	0	0	3	1.875		7	1.875		1	1.875		0	1.875		4	1.875		0	1.875		0	1.875		0	1.875		3	1.875
TRUE	Empty	Putative aminopeptidase (Metallo-peptidase, clan mf, family m17) OS=Leishmania mexicana (strain MHOM/GT/2001/U1103) OX=929439 GN=LMXM_11_0630 PE=4 SV=1	E9ANK8_LEIMU	LMXM_11_0630	57 kDa		95% (120%)	5	3	3	0	0	2	0	2	1.875		5	1.875		3	1.875		3	1.875		0	1.875		0	1.875		2	1.875		0	1.875		2	1.875
TRUE	Empty	14-3-3 protein-like protein OS=Leishmania mexicana (strain MHOM/GT/2001/U1103) OX=929439 GN=LMXM_36_3210 PE=3 SV=1	E9AT99_LEIMU	LMXM_36_3210	30 kDa		95% (210%)	5	0	0	3	1	1	2	3	1.875		5	1.875		0	1.875		0	1.875		3	1.875		1	1.875		1	1.875		2	1.875		3	1.875
TRUE	Empty	ADP-ribosylation factor-like protein OS=Leishmania mexicana (strain MHOM/GT/2001/U1103) OX=929439 GN=LMXM_29_2370 PE=3 SV=1	E9B110_LEIMU	LMXM_29_2370	20 kDa		0% (89%)	3	1	1	4	0	1	0	5	1.875		3	1.875		1	1.875		1	1.875		4	1.875		0	1.875		1	1.875		0	1.875		5	1.875
TRUE	Empty	Putative dynein heavy chain OS=Leishmania mexicana (strain MHOM/GT/2001/U1103) OX=929439 GN=LMXM_13_1650 PE=4 SV=1	E9API9_LEIMU	LMXM_13_1650	530 kDa		95% (160%)	2	0	0	9	1	0	0	3	1.875		2	1.875		0	1.875		0	1.875		9	1.875		1	1.875		0	1.875		0	1.875		3	1.875
TRUE	Empty	Cofilin-like protein OS=Leishmania mexicana (strain MHOM/GT/2001/U1103) OX=929439 GN=LMXM_08_29_0510 PE=3 SV=1	E9AM28_LEIMU	LMXM_08_29_0510	16 kDa		0% (51%)	2	2	1	2	2	1	1	4	1.875		2	1.875		2	1.875		1	1.875		2	1.875		2	1.875		1	1.875		1	1.875		4	1.875
TRUE	Empty	Putative 60S ribosomal protein L10 OS=Leishmania mexicana (strain MHOM/GT/2001/U1103) OX=929439 GN=LMXM_04_0750 PE=4 SV=1	E9AK58_LEIMU	LMXM_04_0750	25 kDa		95% (130%)	2	0	1	7	1	4	0	0	1.875		2	1.875		0	1.875		1	1.875		7	1.875		1	1.875		4	1.875		0	1.875		0	1.875
TRUE	Empty	Putative nucleoside transporter 1 OS=Leishmania mexicana (strain MHOM/GT/2001/U1103) OX=929439 GN=LMXM_15_1230 PE=4 SV=1	E9AQB5_LEIMU (+1)	LMXM_15_1230	54 kDa		95% (110%)	2	2	4	0	3	2	2	0	1.875		2	1.875		2	1.875		4	1.875		0	1.875		3	1.875		2	1.875		2	1.875		0	1.875
TRUE	Empty	Uncharacterized protein OS=Leishmania mexicana (strain MHOM/GT/2001/U1103) OX=929439 GN=LMXM_20_0360 PE=4 SV=1	E9AUH9_LEIMU	LMXM_20_0360	36 kDa		0% (85%)	2	1	0	4	2	0	2	4	1.875		2	1.875		1	1.875		0	1.875		4	1.875		2	1.875		0	1.875		2	1.875		4	1.875
TRUE	Empty	40S ribosomal protein S8 OS=Leishmania mexicana (strain MHOM/GT/2001/U1103) OX=929439 GN=LMXM_24_2070 PE=3 SV=1	E9AX53_LEIMU	LMXM_24_2070	25 kDa		0% (88%)	2	0	1	5	2	2	3	0	1.875		2	1.875		0	1.875		1	1.875		5	1.875		2	1.875		2	1.875		3	1.875		0	1.875
TRUE	Empty	Autophagy-related protein OS=Leishmania mexicana (strain MHOM/GT/2001/U1103) OX=929439 GN=LMXM_19_0820 PE=3 SV=1	E9AS34_LEIMU (+2)	LMXM_19_0820	12 kDa		95% (110%)	0	3	0	4	1	0	1	6	1.875		0	1.875		3	1.875		0	1.875		4	1.875		1	1.875		0	1.875		1	1.875		6	1.875
TRUE	Empty	Putative 60S ribosomal protein L13 OS=Leishmania mexicana (strain MHOM/GT/2001/U1103) OX=929439 GN=LMXM_08_29_2460 PE=3 SV=1	E9ALH7_LEIMU	LMXM_08_29_2460	25 kDa		95% (110%)	0	0	3	6	3	1	2	0	1.875		0	1.875		0	1.875		3	1.875		6	1.875		3	1.875		1	1.875		2	1.875		0	1.875
TRUE	Empty	Uncharacterized protein OS=Leishmania mexicana (strain MHOM/GT/2001/U1103) OX=929439 GN=LMXM_36_5150 PE=3 SV=1	E9ATU9_LEIMU	LMXM_36_5150	71 kDa		0% (64%)	3	2	1	2	1	2	0	3	1.75		3	1.75		2	1.75		1	1.75		2	1.75		1	1.75		2	1.75		0	1.75		3	1.75
TRUE	Empty	Reticulon-like protein OS=Leishmania mexicana (strain MHOM/GT/2001/U1103) OX=929439 GN=LMXM_29_2580 PE=4 SV=1	E9B128_LEIMU	LMXM_29_2580	22 kDa		0% (49%)	3	2	1	2	1	2	1	2	1.75		3	1.75		2	1.75		1	1.75		2	1.75		1	1.75		2	1.75		1	1.75		2	1.75
TRUE	Empty	Uncharacterized protein OS=Leishmania mexicana (strain MHOM/GT/2001/U1103) OX=929439 GN=LMXM_17_1030 PE=4 SV=1	E9AR75_LEIMU	LMXM_17_1030	87 kDa		95% (100%)	3	1	0	5	2	0	0	3	1.75		3	1.75		1	1.75		0	1.75		5	1.75		2	1.75		0	1.75		0	1.75		3	1.75
TRUE	Empty	Uncharacterized protein OS=Leishmania mexicana (strain MHOM/GT/2001/U1103) OX=929439 GN=LMXM_17_0860 PE=4 SV=1	E9AR59_LEIMU	LMXM_17_0860	17 kDa		95% (120%)	2	0	0	6	3	0	1	2	1.75		2	1.75		0	1.75		0	1.75		6	1.75		3	1.75		0	1.75		1	1.75		2	1.75
TRUE	Empty	Histone H2A OS=Leishmania mexicana (strain MHOM/GT/2001/U1103) OX=929439 GN=LMXM_08_29_1720 PE=3 SV=1	E9ALP9_LEIMU	LMXM_08_29_1720	14 kDa	TRUE	95% (110%)	2	0	2	4	3	3	0	0	1.75		2	1.75		0	1.75		2	1.75		4	1.75		3	1.75		3	1.75		0	1.75		0	1.75
TRUE	Empty	D-3-phosphoglycerate dehydrogenase-like protein OS=Leishmania mexicana (strain MHOM/GT/2001/U1103) OX=929439 GN=LMXM_03_0030 PE=3 SV=1	E9AJN9_LEIMU	LMXM_03_0030	44 kDa		0% (91%)	2	2	0	3	0	3	1	3	1.75		2	1.75		2	1.75		0	1.75		3	1.75		0	1.75		3	1.75		1	1.75		3	1.75
TRUE	Empty	Putative 26S protease regulatory subunit OS=Leishmania mexicana (strain MHOM/GT/2001/U1103) OX=929439 GN=LMXM_03_0540 PE=3 SV=1	E9AJT7_LEIMU	LMXM_03_0540	45 kDa	TRUE	95% (170%)	2	0	0	7	0	0	0	5	1.75		2	1.75		0	1.75		0	1.75		7	1.75		0	1.75		0	1.75		0	1.75		5	1.75
TRUE	Empty	Uncharacterized protein OS=Leishmania mexicana (strain MHOM/GT/2001/U1103) OX=929439 GN=LMXM_34_2380 PE=4 SV=1	E9B6B8_LEIMU	LMXM_34_2380	146 kDa		0% (100%)	1	2	0	6	1	0	1	3	1.75		1	1.75		2	1.75		0	1.75		6	1.75		1	1.75		0	1.75		1	1.75		3	1.75
TRUE	Empty	Putative small GTP-binding protein Rab28 OS=Leishmania mexicana (strain MHOM/GT/2001/U1103) OX=929439 GN=LMXM_29_1710 PE=4 SV=1	E9B0U3_LEIMU	LMXM_29_1710	26 kDa		0% (95%)	1	0	0	3	2	1	2	5	1.75		1	1.75		0	1.75		0	1.75		3	1.75		2	1.75		1	1.75		2	1.75		5	1.75
TRUE	Empty	40S ribosomal protein S6 OS=Leishmania mexicana (strain MHOM/GT/2001/U1103) OX=929439 GN=LMXM_21_1780 PE=3 SV=1	E9AVH4_LEIMU	LMXM_21_1780	28 kDa		95% (130%)	0	0	4	3	2	3	2	0	1.75		0	1.75		0	1.75		4	1.75		3	1.75		2	1.75		3	1.75		2	1.75		0	1.75
TRUE	Empty	Transmembrane 9 superfamily member OS=Leishmania mexicana (strain MHOM/GT/2001/U1103) OX=929439 GN=LMXM_33_3660 PE=3 SV=1	E9B5F7_LEIMU	LMXM_33_3660	71 kDa		95% (130%)	7	2	1	0	0	0	0	3	1.625		7	1.625		2	1.625		1	1.625		0	1.625		0	1.625		0	1.625		0	1.625		3	1.625
TRUE	Empty	Stress-inducible protein STI1 homolog OS=Leishmania mexicana (strain MHOM/GT/2001/U1103) OX=929439 GN=LMXM_36_0070 PE=4 SV=1	E9ASC5_LEIMU	LMXM_36_0070	29 kDa		95% (120%)	6	2	0	2	1	0	0	2	1.625		6	1.625		2	1.625		0	1.625		2	1.625		1	1.625		0	1.625		0	1.625		2	1.625
TRUE	Empty	Phosphatidylinositol-4-phosphate 5-kinase-like protein OS=Leishmania mexicana (strain MHOM/GT/2001/U1103) OX=929439 GN=LMXM_36_0370 PE=4 SV=1	E9ASF4_LEIMU	LMXM_36_0370	51 kDa		95% (120%)	4	1	0	2	1	0	0	5	1.625		4	1.625		1	1.625		0	1.625		2	1.625		1	1.625		0	1.625		0	1.625		5	1.625
TRUE	Empty	Putative pteridine transporter ft6 OS=Leishmania mexicana (strain MHOM/GT/2001/U1103) OX=929439 GN=LMXM_10_0360 PE=4 SV=1	E9AN45_LEIMU	LMXM_10_0360	72 kDa	TRUE	95% (170%)	0	4	5	0	4	0	0	0	1.625		0	1.625		4	1.625		5	1.625		0	1.625		4	1.625		0	1.625		0	1.625		0	1.625
TRUE	Empty	Serine hydroxymethyltransferase OS=Leishmania mexicana (strain MHOM/GT/2001/U1103) OX=929439 GN=LMXM_14_1320 PE=3 SV=1	E9APY0_LEIMU	LMXM_14_1320	51 kDa		0% (98%)	4	2	2	2	1	0	0	2	1.625		4	1.625		2	1.625		2	1.625		2	1.625		1	1.625		0	1.625		0	1.625		2	1.625
TRUE	Empty	Proteasome endopeptidase complex OS=Leishmania mexicana (strain MHOM/GT/2001/U1103) OX=929439 GN=LMXM_27_0190 PE=3 SV=1	E9AYS1_LEIMU	LMXM_27_0190	26 kDa		95% (120%)	3	0	0	4	0	0	2	4	1.625		3	1.625		0	1.625		0	1.625		4	1.625		0	1.625		0	1.625		2	1.625		4	1.625
TRUE	Empty	Uncharacterized protein OS=Leishmania mexicana (strain MHOM/GT/2001/U1103) OX=929439 GN=LMXM_32_2920 PE=4 SV=1	E9B4D4_LEIMU	LMXM_32_2920	34 kDa		0% (88%)	3	2	0	4	2	1	0	1	1.625		3	1.625		2	1.625		0	1.625		4	1.625		2	1.625		1	1.625		0	1.625		1	1.625
TRUE	Empty	Putative glycyl tRNA synthetase OS=Leishmania mexicana (strain MHOM/GT/2001/U1103) OX=929439 GN=LMXM_36_3840 PE=4 SV=1	E9ATG6_LEIMU	LMXM_36_3840	70 kDa		0% (99%)	3	2	0	4	0	2	0	2	1.625		3	1.625		2	1.625		0	1.625		4	1.625		0	1.625		2	1.625		0	1.625		2	1.625
TRUE	Empty	Putative ATP-dependent RNA helicase OS=Leishmania mexicana (strain MHOM/GT/2001/U1103) OX=929439 GN=LMXM_31_0400 PE=3 SV=1	E9B2G1_LEIMU	LMXM_31_0400	68 kDa		0% (100%)	2	0	1	1	1	4	2	2	1.625		2	1.625		0	1.625		1	1.625		1	1.625		1	1.625		4	1.625		2	1.625		2	1.625
TRUE	Empty	Uncharacterized protein OS=Leishmania mexicana (strain MHOM/GT/2001/U1103) OX=929439 GN=LMXM_02_0550 PE=4 SV=1	E9AJL7_LEIMU	LMXM_02_0550	18 kDa		0% (65%)	2	2	0	3	2	1	1	2	1.625		2	1.625		2	1.625		0	1.625		3	1.625		2	1.625		1	1.625		1	1.625		2	1.625
TRUE	Empty	40S ribosomal protein S3a OS=Leishmania mexicana (strain MHOM/GT/2001/U1103) OX=929439 GN=LmxM_34_0400a_1 PE=3 SV=1	E8NHI0_LEIMU	LmxM_34_0400a_1	30 kDa		0% (98%)	1	1	0	5	1	3	1	1	1.625		1	1.625		1	1.625		0	1.625		5	1.625		1	1.625		3	1.625		1	1.625		1	1.625
TRUE	Empty	Putative 60S ribosomal protein L13a OS=Leishmania mexicana (strain MHOM/GT/2001/U1103) OX=929439 GN=LMXM_15_0200 PE=3 SV=1	E9AQ19_LEIMU	LMXM_15_0200	26 kDa		0% (85%)	0	1	1	4	3	2	2	0	1.625		0	1.625		1	1.625		1	1.625		4	1.625		3	1.625		2	1.625		2	1.625		0	1.625
TRUE	Empty	Putative 5-methyltetrahydropteroyltriglutamate--homocyst ei nemethyltransferase OS=Leishmania mexicana (strain MHOM/GT/2001/U1103) OX=929439 GN=LMXM_30_0010 PE=3 SV=1	E9B1E9_LEIMU	LMXM_30_0010	86 kDa		95% (160%)	7	0	1	3	0	0	0	1	1.5		7	1.5		0	1.5		1	1.5		3	1.5		0	1.5		0	1.5		0	1.5		1	1.5
TRUE	Empty	Uncharacterized protein OS=Leishmania mexicana (strain MHOM/GT/2001/U1103) OX=929439 GN=LMXM_25_1310 PE=4 SV=1	E9AXK9_LEIMU	LMXM_25_1310	26 kDa		95% (100%)	5	1	0	1	1	1	0	3	1.5		5	1.5		1	1.5		0	1.5		1	1.5		1	1.5		1	1.5		0	1.5		3	1.5
TRUE	Empty	Putative Gim5A protein (Glycosomal membrane protein) OS=Leishmania mexicana (strain MHOM/GT/2001/U1103) OX=929439 GN=LMXM_34_3700 PE=4 SV=1	E9B6P8_LEIMU	LMXM_34_3700	25 kDa		95% (140%)	5	0	0	4	1	0	0	2	1.5		5	1.5		0	1.5		0	1.5		4	1.5		1	1.5		0	1.5		0	1.5		2	1.5
TRUE	Empty	Uncharacterized protein OS=Leishmania mexicana (strain MHOM/GT/2001/U1103) OX=929439 GN=LMXM_22_0010 PE=4 SV=1	E9AVI5_LEIMU	LMXM_22_0010	72 kDa		0% (72%)	3	2	0	1	2	1	1	2	1.5		3	1.5		2	1.5		0	1.5		1	1.5		2	1.5		1	1.5		1	1.5		2	1.5
TRUE	Empty	Uncharacterized protein OS=Leishmania mexicana (strain MHOM/GT/2001/U1103) OX=929439 GN=LMXM_08_29_1240 PE=4 SV=1	E9ALU9_LEIMU	LMXM_08_29_1240	80 kDa		95% (130%)	3	2	0	5	0	0	0	2	1.5		3	1.5		2	1.5		0	1.5		5	1.5		0	1.5		0	1.5		0	1.5		2	1.5
TRUE	Empty	Cluster of Putative calpain-like cysteine peptidase (Fragment) OS=Leishmania mexicana (strain MHOM/GT/2001/U1103) OX=929439 GN=LMXM_27_0490 PE=3 SV=1 (E9AYV1_LEIMU)	E9AYV1_LEIMU [2]	LMXM_27_0490	269 kDa	TRUE	95% (130%)	3	0	0	4	1	0	0	4	1.5		3	1.5		0	1.5		0	1.5		4	1.5		1	1.5		0	1.5		0	1.5		4	1.5
TRUE	Empty	T-complex protein 1 subunit gamma OS=Leishmania mexicana (strain MHOM/GT/2001/U1103) OX=929439 GN=LMXM_23_1220 PE=3 SV=1	E9AWE0_LEIMU	LMXM_23_1220	60 kDa		0% (89%)	2	1	0	2	0	2	2	3	1.5		2	1.5		1	1.5		0	1.5		2	1.5		0	1.5		2	1.5		2	1.5		3	1.5
TRUE	Empty	Putative proteasome regulatory ATPase subunit 5 OS=Leishmania mexicana (strain MHOM/GT/2001/U1103) OX=929439 GN=LMXM_22_0620 PE=3 SV=1	E9AVP4_LEIMU	LMXM_22_0620	49 kDa		0% (82%)	2	2	0	3	2	0	1	2	1.5		2	1.5		2	1.5		0	1.5		3	1.5		2	1.5		0	1.5		1	1.5		2	1.5
TRUE	Empty	Putative mitotubule-associated protein Gb4 OS=Leishmania mexicana (strain MHOM/GT/2001/U1103) OX=929439 GN=LMXM_26_1950 PE=4 SV=1	E9AYH5_LEIMU	LMXM_26_1950	321 kDa		95% (130%)	2	1	0	6	2	0	0	1	1.5		2	1.5		1	1.5		0	1.5		6	1.5		2	1.5		0	1.5		0	1.5		1	1.5
TRUE	Empty	Proteasome subunit beta type OS=Leishmania mexicana (strain MHOM/GT/2001/U1103) OX=929439 GN=LMXM_12_0030 PE=3 SV=1	E9ANS8_LEIMU	LMXM_12_0030	31 kDa		0% (88%)	2	1	0	3	0	2	2	2	1.5		2	1.5		1	1.5		0	1.5		3	1.5		0	1.5		2	1.5		2	1.5		2	1.5
TRUE	Empty	Putative 40S ribosomal protein S11 OS=Leishmania mexicana (strain MHOM/GT/2001/U1103) OX=929439 GN=LMXM_20_1650 PE=3 SV=1	E9AUU6_LEIMU	LMXM_20_1650	16 kDa		0% (84%)	1	2	2	3	1	2	1	0	1.5		1	1.5		2	1.5		2	1.5		3	1.5		1	1.5		2	1.5		1	1.5		0	1.5
TRUE	Empty	Receptor-type adenylate cyclase a-like protein OS=Leishmania mexicana (strain MHOM/GT/2001/U1103) OX=929439 GN=LMXM_36_3180 PE=4 SV=1	E9AT96_LEIMU	LMXM_36_3180	152 kDa	TRUE	95% (100%)	0	1	0	1	1	2	2	5	1.5		0	1.5		1	1.5		0	1.5		1	1.5		1	1.5		2	1.5		2	1.5		5	1.5
TRUE	Empty	Proteasome subunit alpha type OS=Leishmania mexicana (strain MHOM/GT/2001/U1103) OX=929439 GN=LMXM_36_1600 PE=3 SV=1	E9AST1_LEIMU	LMXM_36_1600	30 kDa		95% (130%)	5	0	1	2	0	0	0	3	1.375		5	1.375		0	1.375		1	1.375		2	1.375		0	1.375		0	1.375		0	1.375		3	1.375
TRUE	Empty	D-lactate dehydrogenase-like protein OS=Leishmania mexicana (strain MHOM/GT/2001/U1103) OX=929439 GN=LMXM_27_2020 PE=4 SV=1	E9AZA6_LEIMU	LMXM_27_2020	53 kDa		95% (110%)	5	1	0	2	0	2	1	0	1.375		5	1.375		1	1.375		0	1.375		2	1.375		0	1.375		2	1.375		1	1.375		0	1.375
TRUE	Empty	Cluster of Putative NADH-dependent fumarate reductase OS=Leishmania mexicana (strain MHOM/GT/2001/U1103) OX=929439 GN=LMXM_34_1180 PE=4 SV=1 (E9B5Z7_LEIMU)	E9B5Z7_LEIMU [2]	LMXM_34_1180	123 kDa	TRUE	95% (160%)	5	0	0	2	0	0	0	4	1.375		5	1.375		0	1.375		0	1.375		2	1.375		0	1.375		0	1.375		0	1.375		4	1.375
TRUE	Empty	Putative NADH-dependent fumarate reductase OS=Leishmania mexicana (strain MHOM/GT/2001/U1103) OX=929439 GN=LMXM_34_1180 PE=4 SV=1	E9B5Z7_LEIMU	LMXM_34_1180	123 kDa	TRUE	95% (160%)	5	0	0	2	0	0	0	4	1.375		5	1.375		0	1.375		0	1.375		2	1.375		0	1.375		0	1.375		0	1.375		4	1.375
TRUE	Empty	Uncharacterized protein OS=Leishmania mexicana (strain MHOM/GT/2001/U1103) OX=929439 GN=LMXM_34_1620 PE=4 SV=1	E9B640_LEIMU	LMXM_34_1620	212 kDa		95% (160%)	5	0	0	4	0	0	0	2	1.375		5	1.375		0	1.375		0	1.375		4	1.375		0	1.375		0	1.375		0	1.375		2	1.375
TRUE	Empty	Putative carboxypeptidase OS=Leishmania mexicana (strain MHOM/GT/2001/U1103) OX=929439 GN=LMXM_32_2540 PE=4 SV=1	E9B493_LEIMU	LMXM_32_2540	57 kDa		95% (160%)	5	0	0	3	0	0	0	3	1.375		5	1.375		0	1.375		0	1.375		3	1.375		0	1.375		0	1.375		0	1.375		3	1.375
TRUE	Empty	Obg-like ATPase 1 OS=Leishmania mexicana (strain MHOM/GT/2001/U1103) OX=929439 GN=LMXM_27_2330 PE=3 SV=1	E9AZE0_LEIMU	LMXM_27_2330	44 kDa		95% (120%)	3	0	0	4	2	0	0	2	1.375		3	1.375		0	1.375		0	1.375		4	1.375		2	1.375		0	1.375		0	1.375		2	1.375
TRUE	Empty	Uncharacterized protein OS=Leishmania mexicana (strain MHOM/GT/2001/U1103) OX=929439 GN=LMXM_21_1555 PE=4 SV=1	E9AVE2_LEIMU	LMXM_21_1555	47 kDa		95% (160%)	3	0	4	0	0	1	3	0	1.375		3	1.375		0	1.375		4	1.375		0	1.375		0	1.375		1	1.375		3	1.375		0	1.375
TRUE	Empty	Putative calpain-like cysteine peptidase (Fragment) OS=Leishmania mexicana (strain MHOM/GT/2001/U1103) OX=929439 GN=LMXM_27_0490 PE=3 SV=1	E9AYV1_LEIMU	LMXM_27_0490	269 kDa	TRUE	95% (130%)	2	0	0	4	1	0	0	4	1.375		2	1.375		0	1.375		0	1.375		4	1.375		1	1.375		0	1.375		0	1.375		4	1.375
TRUE	Empty	Uncharacterized protein OS=Leishmania mexicana (strain MHOM/GT/2001/U1103) OX=929439 GN=LMXM_27_1440 PE=3 SV=1	E9AZ49_LEIMU	LMXM_27_1440	25 kDa		0% (89%)	2	0	0	2	2	1	2	2	1.375		2	1.375		0	1.375		0	1.375		2	1.375		2	1.375		1	1.375		2	1.375		2	1.375
TRUE	Empty	Putative small GTP-binding protein OS=Leishmania mexicana (strain MHOM/GT/2001/U1103) OX=929439 GN=LMXM_05_0030 PE=3 SV=1	E9AKA7_LEIMU	LMXM_05_0030	22 kDa		95% (120%)	2	0	2	2	0	2	0	3	1.375		2	1.375		0	1.375		2	1.375		2	1.375		0	1.375		2	1.375		0	1.375		3	1.375
TRUE	Empty	Uncharacterized protein OS=Leishmania mexicana (strain MHOM/GT/2001/U1103) OX=929439 GN=LMXM_25_2020 PE=4 SV=1	E9AXT4_LEIMU	LMXM_25_2020	33 kDa		95% (140%)	4	0	0	4	0	1	0	1	1.25		4	1.25		0	1.25		0	1.25		4	1.25		0	1.25		1	1.25		0	1.25		1	1.25
TRUE	Empty	Uncharacterized protein OS=Leishmania mexicana (strain MHOM/GT/2001/U1103) OX=929439 GN=LMXM_13_1080 PE=4 SV=1	E9APD2_LEIMU	LMXM_13_1080	147 kDa		95% (160%)	3	0	0	5	0	0	0	2	1.25		3	1.25		0	1.25		0	1.25		5	1.25		0	1.25		0	1.25		0	1.25		2	1.25
TRUE	Empty	Putative aminoacylase OS=Leishmania mexicana (strain MHOM/GT/2001/U1103) OX=929439 GN=LMXM_20_1570 PE=4 SV=1	E9AUV8_LEIMU	LMXM_20_1570	43 kDa		95% (150%)	3	0	0	3	0	0	0	4	1.25		3	1.25		0	1.25		0	1.25		3	1.25		0	1.25		0	1.25		0	1.25		4	1.25
TRUE	Empty	Proteasome regulatory non-ATP-ase subunit 11,putative (19s proteasome regulatory subunit,metallo-peptidase, clan mp, family m67) OS=Leishmania mexicana (strain MHOM/GT/2001/U1103) OX=929439 GN=LMXM_33_0650 PE=4 SV=1	E9B4N4_LEIMU	LMXM_33_0650	35 kDa		95% (160%)	3	0	0	5	0	0	0	2	1.25		3	1.25		0	1.25		0	1.25		5	1.25		0	1.25		0	1.25		0	1.25		2	1.25
TRUE	Empty	Uncharacterized protein OS=Leishmania mexicana (strain MHOM/GT/2001/U1103) OX=929439 GN=LMXM_16_0470 PE=4 SV=1	E9AQK5_LEIMU	LMXM_16_0470	20 kDa		0% (98%)	3	0	0	3	1	0	1	2	1.25		3	1.25		0	1.25		0	1.25		3	1.25		1	1.25		0	1.25		1	1.25		2	1.25
TRUE	Empty	Cluster of Kinesin-like protein OS=Leishmania mexicana (strain MHOM/GT/2001/U1103) OX=929439 GN=LMXM_23_0560 PE=3 SV=1 (E9AW71_LEIMU)	E9AW71_LEIMU [2]	LMXM_23_0560	75 kDa	TRUE	95% (150%)	2	1	0	1	4	0	0	2	1.25		2	1.25		1	1.25		0	1.25		1	1.25		4	1.25		0	1.25		0	1.25		2	1.25
TRUE	Empty	Kinesin-like protein OS=Leishmania mexicana (strain MHOM/GT/2001/U1103) OX=929439 GN=LMXM_23_0560 PE=3 SV=1	E9AW71_LEIMU	LMXM_23_0560	75 kDa	TRUE	95% (150%)	2	1	0	1	4	0	0	2	1.25		2	1.25		1	1.25		0	1.25		1	1.25		4	1.25		0	1.25		0	1.25		2	1.25
TRUE	Empty	Uncharacterized protein OS=Leishmania mexicana (strain MHOM/GT/2001/U1103) OX=929439 GN=LMXM_16_0500 PE=4 SV=1	E9AQK8_LEIMU	LMXM_16_0500	24 kDa		95% (170%)	2	3	4	0	1	0	0	0	1.25		2	1.25		3	1.25		4	1.25		0	1.25		1	1.25		0	1.25		0	1.25		0	1.25
TRUE	Orange	Putative ubiquitin hydrolase OS=Leishmania mexicana (strain MHOM/GT/2001/U1103) OX=929439 GN=LMXM_29_1200 PE=4 SV=1	E9B0P9_LEIMU	LMXM_29_1200	111 kDa		0% (89%)	2	0	0	4	1	1	1	1	1.25		2	1.25		0	1.25		0	1.25		4	1.25		1	1.25		1	1.25		1	1.25		1	1.25
TRUE	Empty	Elongation factor-1 gamma OS=Leishmania mexicana (strain MHOM/GT/2001/U1103) OX=929439 GN=LMXM_09_0970 PE=4 SV=1	E9AMU9_LEIMU	LMXM_09_0970	46 kDa		95% (100%)	2	0	0	3	1	2	0	2	1.25		2	1.25		0	1.25		0	1.25		3	1.25		1	1.25		2	1.25		0	1.25		2	1.25
TRUE	Empty	Putative 40S ribosomal protein S15A OS=Leishmania mexicana (strain MHOM/GT/2001/U1103) OX=929439 GN=LMXM_08_29_1800 PE=3 SV=1	E9ALP4_LEIMU	LMXM_08_29_1800	15 kDa		95% (140%)	1	0	1	1	0	1	4	2	1.25		1	1.25		0	1.25		1	1.25		1	1.25		0	1.25		1	1.25		4	1.25		2	1.25
TRUE	Orange	Phosphodiesterase OS=Leishmania mexicana (strain MHOM/GT/2001/U1103) OX=929439 GN=LMXM_15_1480 PE=3 SV=1	E9AQE4_LEIMU	LMXM_15_1480	103 kDa		95% (160%)	1	0	0	6	1	0	0	2	1.25		1	1.25		0	1.25		0	1.25		6	1.25		1	1.25		0	1.25		0	1.25		2	1.25
TRUE	Empty	Uncharacterized protein OS=Leishmania mexicana (strain MHOM/GT/2001/U1103) OX=929439 GN=LMXM_08_1100 PE=4 SV=1	E9AMI0_LEIMU	LMXM_08_1100	42 kDa		95% (130%)	5	0	1	0	0	1	2	0	1.125		5	1.125		0	1.125		1	1.125		0	1.125		0	1.125		1	1.125		2	1.125		0	1.125
TRUE	Empty	Mitochondrial processing peptidase alpha subunit,putative (Metallo-peptidase, clan me, family m16) OS=Leishmania mexicana (strain MHOM/GT/2001/U1103) OX=929439 GN=LMXM_13_0870 PE=4 SV=1	E9APB1_LEIMU	LMXM_13_0870	58 kDa		95% (150%)	3	1	0	2	0	0	3	0	1.125		3	1.125		1	1.125		0	1.125		2	1.125		0	1.125		0	1.125		3	1.125		0	1.125
TRUE	Empty	NADH:flavin oxidoreductase/NADH oxidase,putative OS=Leishmania mexicana (strain MHOM/GT/2001/U1103) OX=929439 GN=LMXM_12_1130 PE=4 SV=1	E9AP13_LEIMU	LMXM_12_1130	41 kDa		0% (99%)	3	0	0	2	1	1	0	2	1.125		3	1.125		0	1.125		0	1.125		2	1.125		1	1.125		1	1.125		0	1.125		2	1.125
TRUE	Empty	Sucrose-phosphate synthase-like protein OS=Leishmania mexicana OX=5665 PE=4 SV=1	A0A0R6XPE8_LEIME		52 kDa		95% (120%)	2	1	0	3	0	0	0	3	1.125		2	1.125		1	1.125		0	1.125		3	1.125		0	1.125		0	1.125		0	1.125		3	1.125
TRUE	Empty	Peptidylprolyl isomerase OS=Leishmania mexicana (strain MHOM/GT/2001/U1103) OX=929439 GN=LMXM_19_1530 PE=4 SV=1	E9ASA6_LEIMU	LMXM_19_1530	48 kDa		95% (150%)	1	1	0	5	0	0	0	2	1.125		1	1.125		1	1.125		0	1.125		5	1.125		0	1.125		0	1.125		0	1.125		2	1.125
TRUE	Empty	Putative glutamine synthetase OS=Leishmania mexicana (strain MHOM/GT/2001/U1103) OX=929439 GN=LMXM_06_0370 PE=3 SV=1	E9AKR5_LEIMU	LMXM_06_0370	42 kDa		95% (130%)	1	0	2	1	0	2	0	3	1.125		1	1.125		0	1.125		2	1.125		1	1.125		0	1.125		2	1.125		0	1.125		3	1.125
TRUE	Empty	40S ribosomal protein S24 OS=Leishmania mexicana (strain MHOM/GT/2001/U1103) OX=929439 GN=LMXM_36_2860 PE=3 SV=1	E9AT64_LEIMU	LMXM_36_2860	16 kDa		95% (110%)	1	0	1	1	3	2	1	0	1.125		1	1.125		0	1.125		1	1.125		1	1.125		3	1.125		2	1.125		1	1.125		0	1.125
TRUE	Empty	Universal minicircle sequence binding protein,putative OS=Leishmania mexicana (strain MHOM/GT/2001/U1103) OX=929439 GN=LMXM_36_1610 PE=4 SV=1	E9AST2_LEIMU	LMXM_36_1610	13 kDa		95% (140%)	0	0	2	0	3	1	0	3	1.125		0	1.125		0	1.125		2	1.125		0	1.125		3	1.125		1	1.125		0	1.125		3	1.125
TRUE	Orange	WGS CADB00000000 data, contig 24 (Fragment) OS=Leishmania mexicana (strain MHOM/GT/2001/U1103) OX=929439 GN=LmxM_34_0540_1 PE=4 SV=1	E8NHG9_LEIMU	LmxM_34_0540_1	80 kDa		95% (300%)	0	0	0	9	0	0	0	0	1.125		0	1.125		0	1.125		0	1.125		9	1.125		0	1.125		0	1.125		0	1.125		0	1.125
TRUE	Empty	Uncharacterized protein OS=Leishmania mexicana (strain MHOM/GT/2001/U1103) OX=929439 GN=LMXM_36_5140 PE=4 SV=1	E9ATU8_LEIMU	LMXM_36_5140	55 kDa		95% (160%)	0	0	0	5	2	0	0	2	1.125		0	1.125		0	1.125		0	1.125		5	1.125		2	1.125		0	1.125		0	1.125		2	1.125
TRUE	Empty	Uncharacterized protein OS=Leishmania mexicana (strain MHOM/GT/2001/U1103) OX=929439 GN=LMXM_30_2115 PE=4 SV=1	E9B211_LEIMU	LMXM_30_2115	36 kDa		95% (130%)	0	0	0	4	2	1	0	2	1.125		0	1.125		0	1.125		0	1.125		4	1.125		2	1.125		1	1.125		0	1.125		2	1.125
TRUE	Empty	Uncharacterized protein OS=Leishmania mexicana (strain MHOM/GT/2001/U1103) OX=929439 GN=LMXM_04_0320 PE=3 SV=1	E9AK14_LEIMU	LMXM_04_0320	44 kDa		95% (220%)	0	1	5	2	0	0	0	1	1.125		0	1.125		1	1.125		5	1.125		2	1.125		0	1.125		0	1.125		0	1.125		1	1.125
TRUE	Empty	Putative 40S ribosomal protein L14 OS=Leishmania mexicana (strain MHOM/GT/2001/U1103) OX=929439 GN=LMXM_22_1520 PE=4 SV=1	E9AVY4_LEIMU	LMXM_22_1520	20 kDa		95% (130%)	0	0	1	3	2	3	0	0	1.125		0	1.125		0	1.125		1	1.125		3	1.125		2	1.125		3	1.125		0	1.125		0	1.125
TRUE	Orange	Dihydroorotate dehydrogenase (fumarate) OS=Leishmania mexicana (strain MHOM/GT/2001/U1103) OX=929439 GN=LMXM_16_0530 PE=3 SV=1	E9AQL1_LEIMU	LMXM_16_0530	34 kDa		95% (190%)	5	0	0	2	0	0	0	1	1		5	1		0	1		0	1		2	1		0	1		0	1		0	1		1	1
TRUE	Empty	Stomatin-like protein OS=Leishmania mexicana (strain MHOM/GT/2001/U1103) OX=929439 GN=LMXM_05_1040 PE=4 SV=1	E9AKL0_LEIMU	LMXM_05_1040	40 kDa		95% (160%)	3	0	2	0	0	0	3	0	1		3	1		0	1		2	1		0	1		0	1		0	1		3	1		0	1
TRUE	Empty	Putative asparagine synthetase a (Putative aspartate--ammonia ligase) OS=Leishmania mexicana (strain MHOM/GT/2001/U1103) OX=929439 GN=LMXM_26_0830 PE=4 SV=1	E9AY61_LEIMU	LMXM_26_0830	40 kDa		95% (180%)	3	0	0	1	0	0	0	4	1		3	1		0	1		0	1		1	1		0	1		0	1		0	1		4	1
TRUE	Empty	Proteasome subunit alpha type OS=Leishmania mexicana (strain MHOM/GT/2001/U1103) OX=929439 GN=LMXM_11_0240 PE=3 SV=1	E9ANH0_LEIMU	LMXM_11_0240	28 kDa		95% (110%)	2	1	0	2	0	2	0	1	1		2	1		1	1		0	1		2	1		0	1		2	1		0	1		1	1
TRUE	Empty	Putative glycogen synthase kinase 3 beta OS=Leishmania mexicana OX=5665 GN=GSK3b PE=4 SV=1	Q0PKV3_LEIME	GSK3b	41 kDa		95% (180%)	2	0	0	5	0	0	0	1	1		2	1		0	1		0	1		5	1		0	1		0	1		0	1		1	1
TRUE	Empty	Putative serine/threonine-protein kinase OS=Leishmania mexicana (strain MHOM/GT/2001/U1103) OX=929439 GN=LMXM_08_29_2570 PE=4 SV=1	E9ALG7_LEIMU	LMXM_08_29_2570	56 kDa		95% (180%)	2	0	0	5	0	0	0	1	1		2	1		0	1		0	1		5	1		0	1		0	1		0	1		1	1
TRUE	Empty	Putative 2-hydroxy-3-oxopropionate reductase OS=Leishmania mexicana (strain MHOM/GT/2001/U1103) OX=929439 GN=LMXM_29_0180 PE=4 SV=1	E9B0E2_LEIMU	LMXM_29_0180	31 kDa		95% (120%)	2	0	0	3	0	1	0	2	1		2	1		0	1		0	1		3	1		0	1		1	1		0	1		2	1
TRUE	Empty	Putative cAMP-specific phosphodiesterase OS=Leishmania mexicana (strain MHOM/GT/2001/U1103) OX=929439 GN=LMXM_04_0030 PE=4 SV=1	E9AJY5_LEIMU	LMXM_04_0030	73 kDa		95% (130%)	2	1	0	2	0	0	0	3	1		2	1		1	1		0	1		2	1		0	1		0	1		0	1		3	1
TRUE	Empty	Uncharacterized protein OS=Leishmania mexicana (strain MHOM/GT/2001/U1103) OX=929439 GN=LMXM_06_0980 PE=4 SV=1	E9AKX6_LEIMU	LMXM_06_0980	115 kDa		95% (140%)	1	0	0	1	3	2	0	1	1		1	1		0	1		0	1		1	1		3	1		2	1		0	1		1	1
TRUE	Empty	Uncharacterized protein OS=Leishmania mexicana (strain MHOM/GT/2001/U1103) OX=929439 GN=LMXM_19_0190 PE=4 SV=1	E9ARX0_LEIMU	LMXM_19_0190	18 kDa		95% (140%)	1	0	0	4	0	0	1	2	1		1	1		0	1		0	1		4	1		0	1		0	1		1	1		2	1
TRUE	Orange	Putative serine/threonine protein kinase OS=Leishmania mexicana (strain MHOM/GT/2001/U1103) OX=929439 GN=LMXM_31_0810 PE=4 SV=1	E9B2K5_LEIMU	LMXM_31_0810	149 kDa		95% (220%)	1	0	0	6	0	0	0	1	1		1	1		0	1		0	1		6	1		0	1		0	1		0	1		1	1
TRUE	Empty	Uncharacterized protein OS=Leishmania mexicana (strain MHOM/GT/2001/U1103) OX=929439 GN=LMXM_33_2580 PE=4 SV=1	E9B549_LEIMU	LMXM_33_2580	23 kDa		95% (110%)	1	2	0	2	1	0	0	2	1		1	1		2	1		0	1		2	1		1	1		0	1		0	1		2	1
TRUE	Empty	Putative transmembrane amino acid transporter OS=Leishmania mexicana (strain MHOM/GT/2001/U1103) OX=929439 GN=LMXM_07_1160 PE=4 SV=1	E9ALD5_LEIMU	LMXM_07_1160	54 kDa		95% (140%)	0	3	2	0	2	0	0	1	1		0	1		3	1		2	1		0	1		2	1		0	1		0	1		1	1
TRUE	Empty	p-glycoprotein-like protein (Abc transporter-like protein) (Multidrug resistance protein-like protein) OS=Leishmania mexicana (strain MHOM/GT/2001/U1103) OX=929439 GN=LMXM_26_2670 PE=4 SV=1	E9AYP8_LEIMU	LMXM_26_2670	140 kDa		95% (170%)	0	0	0	5	1	0	0	2	1		0	1		0	1		0	1		5	1		1	1		0	1		0	1		2	1
TRUE	Empty	WGS CADB00000000 data, contig 99 OS=Leishmania mexicana (strain MHOM/GT/2001/U1103) OX=929439 GN=LmxM_30_1800a_1 PE=4 SV=1	E8NHS7_LEIMU (+1)	LmxM_30_1800a_1	63 kDa		95% (170%)	0	1	3	0	0	3	0	1	1		0	1		1	1		3	1		0	1		0	1		3	1		0	1		1	1
TRUE	Empty	Uncharacterized protein OS=Leishmania mexicana (strain MHOM/GT/2001/U1103) OX=929439 GN=LMXM_32_2440 PE=4 SV=1	E9B483_LEIMU	LMXM_32_2440	56 kDa		95% (180%)	4	0	0	2	0	0	0	1	0.875		4	0.875		0	0.875		0	0.875		2	0.875		0	0.875		0	0.875		0	0.875		1	0.875
TRUE	Empty	Succinyl-diaminopimelate desuccinylase-like protein OS=Leishmania mexicana (strain MHOM/GT/2001/U1103) OX=929439 GN=LMXM_30_2020 PE=4 SV=1	E9B201_LEIMU	LMXM_30_2020	51 kDa	TRUE	95% (180%)	4	0	0	1	0	0	0	2	0.875		4	0.875		0	0.875		0	0.875		1	0.875		0	0.875		0	0.875		0	0.875		2	0.875
TRUE	Empty	Aconitate hydratase OS=Leishmania mexicana (strain MHOM/GT/2001/U1103) OX=929439 GN=LMXM_18_0510 PE=3 SV=1	E9ARI8_LEIMU	LMXM_18_0510	97 kDa		95% (170%)	3	0	0	1	0	0	0	3	0.875		3	0.875		0	0.875		0	0.875		1	0.875		0	0.875		0	0.875		0	0.875		3	0.875
TRUE	Empty	Putative calpain-like cysteine peptidase OS=Leishmania mexicana (strain MHOM/GT/2001/U1103) OX=929439 GN=LMXM_27_0510 PE=3 SV=1	E9AYV2_LEIMU	LMXM_27_0510	489 kDa	TRUE	95% (120%)	2	0	0	2	1	0	0	2	0.875		2	0.875		0	0.875		0	0.875		2	0.875		1	0.875		0	0.875		0	0.875		2	0.875
TRUE	Empty	Mitochondrial processing peptidase alpha subunit,putative OS=Leishmania mexicana (strain MHOM/GT/2001/U1103) OX=929439 GN=LMXM_21_0340 PE=4 SV=1	E9AV01_LEIMU	LMXM_21_0340	51 kDa		95% (120%)	2	0	1	1	0	0	2	1	0.875		2	0.875		0	0.875		1	0.875		1	0.875		0	0.875		0	0.875		2	0.875		1	0.875
TRUE	Empty	Putative peptidase M20/M25/M40 OS=Leishmania mexicana (strain MHOM/GT/2001/U1103) OX=929439 GN=LMXM_32_1610 PE=4 SV=1	E9B3Z8_LEIMU	LMXM_32_1610	52 kDa	TRUE	95% (160%)	2	0	0	2	0	0	0	3	0.875		2	0.875		0	0.875		0	0.875		2	0.875		0	0.875		0	0.875		0	0.875		3	0.875
TRUE	Empty	Putative proteasome regulatory ATPase subunit 1 OS=Leishmania mexicana (strain MHOM/GT/2001/U1103) OX=929439 GN=LMXM_22_0570 PE=3 SV=1	E9AVN9_LEIMU	LMXM_22_0570	49 kDa	TRUE	95% (150%)	2	0	0	3	0	0	0	2	0.875		2	0.875		0	0.875		0	0.875		3	0.875		0	0.875		0	0.875		0	0.875		2	0.875
TRUE	Orange	Ubiquitinyl hydrolase 1 OS=Leishmania mexicana (strain MHOM/GT/2001/U1103) OX=929439 GN=LMXM_08_29_2300 PE=3 SV=1	E9ALJ4_LEIMU	LMXM_08_29_2300	81 kDa		95% (150%)	1	1	0	4	0	0	0	1	0.875		1	0.875		1	0.875		0	0.875		4	0.875		0	0.875		0	0.875		0	0.875		1	0.875
TRUE	Orange	Uncharacterized protein OS=Leishmania mexicana (strain MHOM/GT/2001/U1103) OX=929439 GN=LMXM_36_2440 PE=4 SV=1	E9AT21_LEIMU	LMXM_36_2440	27 kDa		95% (160%)	1	0	0	1	1	0	0	4	0.875		1	0.875		0	0.875		0	0.875		1	0.875		1	0.875		0	0.875		0	0.875		4	0.875
TRUE	Orange	Dnaj chaperone-like protein OS=Leishmania mexicana (strain MHOM/GT/2001/U1103) OX=929439 GN=LMXM_32_0900 PE=4 SV=1	E9B3S2_LEIMU	LMXM_32_0900	63 kDa		0% (100%)	1	1	0	2	1	0	0	2	0.875		1	0.875		1	0.875		0	0.875		2	0.875		1	0.875		0	0.875		0	0.875		2	0.875
TRUE	Empty	Eukaryotic translation initiation factor 5A OS=Leishmania mexicana (strain MHOM/GT/2001/U1103) OX=929439 GN=LMXM_25_0720 PE=1 SV=1	IF5A_LEIMU	LMXM_25_0720	18 kDa		95% (150%)	0	2	0	3	0	0	0	2	0.875		0	0.875		2	0.875		0	0.875		3	0.875		0	0.875		0	0.875		0	0.875		2	0.875
TRUE	Orange	Uncharacterized protein OS=Leishmania mexicana (strain MHOM/GT/2001/U1103) OX=929439 GN=LMXM_08_29_0110 PE=3 SV=1	E9AM68_LEIMU	LMXM_08_29_0110	325 kDa		95% (180%)	0	0	0	0	1	1	0	5	0.875		0	0.875		0	0.875		0	0.875		0	0.875		1	0.875		1	0.875		0	0.875		5	0.875
TRUE	Empty	Phosphate transporter OS=Leishmania mexicana (strain MHOM/GT/2001/U1103) OX=929439 GN=LMXM_10_1300 PE=3 SV=1	E9ANE4_LEIMU	LMXM_10_1300	52 kDa		95% (200%)	0	4	3	0	0	0	0	0	0.875		0	0.875		4	0.875		3	0.875		0	0.875		0	0.875		0	0.875		0	0.875		0	0.875
TRUE	Empty	Putative glucosamine-fructose-6-phosphate aminotransferase OS=Leishmania mexicana (strain MHOM/GT/2001/U1103) OX=929439 GN=LMXM_06_0950 PE=4 SV=1	E9AKX3_LEIMU	LMXM_06_0950	73 kDa		95% (200%)	0	0	0	4	0	0	0	3	0.875		0	0.875		0	0.875		0	0.875		4	0.875		0	0.875		0	0.875		0	0.875		3	0.875
TRUE	Empty	Paraflagellar rod protein 2C OS=Leishmania mexicana (strain MHOM/GT/2001/U1103) OX=929439 GN=LMXM_16_1430 PE=4 SV=1	E9AQV6_LEIMU (+1)	LMXM_16_1430	76 kDa		95% (200%)	0	0	0	3	0	0	0	4	0.875		0	0.875		0	0.875		0	0.875		3	0.875		0	0.875		0	0.875		0	0.875		4	0.875
TRUE	Orange	Palmitoyltransferase OS=Leishmania mexicana (strain MHOM/GT/2001/U1103) OX=929439 GN=LMXM_23_1430 PE=3 SV=1	E9AWG3_LEIMU	LMXM_23_1430	49 kDa		95% (180%)	4	0	0	0	0	0	1	1	0.75		4	0.75		0	0.75		0	0.75		0	0.75		0	0.75		0	0.75		1	0.75		1	0.75
TRUE	Orange	Putative poly-zinc finger protein 2 OS=Leishmania mexicana (strain MHOM/GT/2001/U1103) OX=929439 GN=LMXM_36_1635 PE=4 SV=1	E9AST5_LEIMU	LMXM_36_1635	15 kDa		95% (180%)	4	0	0	0	1	0	0	1	0.75		4	0.75		0	0.75		0	0.75		0	0.75		1	0.75		0	0.75		0	0.75		1	0.75
TRUE	Orange	Fructose-bisphosphate aldolase OS=Leishmania mexicana (strain MHOM/GT/2001/U1103) OX=929439 GN=LMXM_36_1260 PE=3 SV=1	E9ASP6_LEIMU	LMXM_36_1260	41 kDa		95% (170%)	3	0	0	1	0	0	0	2	0.75		3	0.75		0	0.75		0	0.75		1	0.75		0	0.75		0	0.75		0	0.75		2	0.75
TRUE	Empty	Proteasome subunit beta type OS=Leishmania mexicana (strain MHOM/GT/2001/U1103) OX=929439 GN=LMXM_36_1650 PE=3 SV=1	E9AST7_LEIMU	LMXM_36_1650	34 kDa		95% (170%)	3	2	0	0	0	0	0	1	0.75		3	0.75		2	0.75		0	0.75		0	0.75		0	0.75		0	0.75		0	0.75		1	0.75
TRUE	Orange	6-phosphogluconolactonase OS=Leishmania mexicana (strain MHOM/GT/2001/U1103) OX=929439 GN=LMXM_26_2700 PE=4 SV=1	E9AYQ1_LEIMU	LMXM_26_2700	28 kDa		95% (170%)	3	0	0	2	0	0	0	1	0.75		3	0.75		0	0.75		0	0.75		2	0.75		0	0.75		0	0.75		0	0.75		1	0.75
TRUE	Orange	Putative tyrosyl-tRNA synthetase OS=Leishmania mexicana (strain MHOM/GT/2001/U1103) OX=929439 GN=LMXM_14_1370 PE=4 SV=1	E9APY5_LEIMU	LMXM_14_1370	75 kDa		95% (170%)	3	0	0	2	0	0	0	1	0.75		3	0.75		0	0.75		0	0.75		2	0.75		0	0.75		0	0.75		0	0.75		1	0.75
TRUE	Empty	Putative ubiquitin-activating enzyme e1 OS=Leishmania mexicana (strain MHOM/GT/2001/U1103) OX=929439 GN=LMXM_34_3060 PE=4 SV=1	E9B6I5_LEIMU	LMXM_34_3060	127 kDa		95% (150%)	2	1	0	3	0	0	0	0	0.75		2	0.75		1	0.75		0	0.75		3	0.75		0	0.75		0	0.75		0	0.75		0	0.75
TRUE	Empty	Putative phosphatase 2C OS=Leishmania mexicana (strain MHOM/GT/2001/U1103) OX=929439 GN=LMXM_29_0380 PE=4 SV=1	E9B0G2_LEIMU	LMXM_29_0380	42 kDa		95% (160%)	2	0	0	3	0	0	0	1	0.75		2	0.75		0	0.75		0	0.75		3	0.75		0	0.75		0	0.75		0	0.75		1	0.75
TRUE	Empty	Putative orotidine-5-phosphate decarboxylase/orotate phosphoribosyltransferase (Putative ompdcase-oprtase) OS=Leishmania mexicana (strain MHOM/GT/2001/U1103) OX=929439 GN=LMXM_16_0550 PE=3 SV=1	E9AQL3_LEIMU (+1)	LMXM_16_0550	50 kDa		95% (120%)	2	0	0	2	0	0	1	1	0.75		2	0.75		0	0.75		0	0.75		2	0.75		0	0.75		0	0.75		1	0.75		1	0.75
TRUE	Empty	Putative ras-like small GTPases OS=Leishmania mexicana (strain MHOM/GT/2001/U1103) OX=929439 GN=LMXM_30_0860 PE=4 SV=1	E9B1N7_LEIMU	LMXM_30_0860	64 kDa		95% (120%)	2	0	0	0	1	0	1	2	0.75		2	0.75		0	0.75		0	0.75		0	0.75		1	0.75		0	0.75		1	0.75		2	0.75
TRUE	Orange	GTP-binding nuclear protein OS=Leishmania mexicana (strain MHOM/GT/2001/U1103) OX=929439 GN=LMXM_25_1420 PE=3 SV=1	E9AXM1_LEIMU	LMXM_25_1420	24 kDa		95% (150%)	2	0	0	3	0	0	1	0	0.75		2	0.75		0	0.75		0	0.75		3	0.75		0	0.75		0	0.75		1	0.75		0	0.75
TRUE	Empty	Putative cysteine synthase OS=Leishmania mexicana (strain MHOM/GT/2001/U1103) OX=929439 GN=LMXM_36_3590 PE=4 SV=1	E9ATD8_LEIMU	LMXM_36_3590	35 kDa		95% (120%)	1	1	0	2	0	0	0	2	0.75		1	0.75		1	0.75		0	0.75		2	0.75		0	0.75		0	0.75		0	0.75		2	0.75
TRUE	Orange	WGS CADB00000000 data, contig 73 OS=Leishmania mexicana (strain MHOM/GT/2001/U1103) OX=929439 GN=LmxM_15_0440a_1 PE=4 SV=1	E8NHP1_LEIMU (+1)	LmxM_15_0440a_1	94 kDa	TRUE	95% (190%)	1	0	0	4	0	0	0	1	0.75		1	0.75		0	0.75		0	0.75		4	0.75		0	0.75		0	0.75		0	0.75		1	0.75
TRUE	Orange	Proteasome subunit alpha type OS=Leishmania mexicana (strain MHOM/GT/2001/U1103) OX=929439 GN=LMXM_34_4850 PE=3 SV=1	E9B713_LEIMU	LMXM_34_4850	27 kDa		95% (190%)	1	0	0	4	0	0	0	1	0.75		1	0.75		0	0.75		0	0.75		4	0.75		0	0.75		0	0.75		0	0.75		1	0.75
TRUE	Empty	Uncharacterized protein OS=Leishmania mexicana (strain MHOM/GT/2001/U1103) OX=929439 GN=LMXM_25_2410 PE=4 SV=1	E9AXX5_LEIMU	LMXM_25_2410	110 kDa		95% (160%)	1	0	0	3	0	0	0	2	0.75		1	0.75		0	0.75		0	0.75		3	0.75		0	0.75		0	0.75		0	0.75		2	0.75
TRUE	Empty	Uncharacterized protein OS=Leishmania mexicana (strain MHOM/GT/2001/U1103) OX=929439 GN=LMXM_30_2590 PE=4 SV=1	E9B258_LEIMU	LMXM_30_2590	103 kDa		95% (160%)	0	0	0	2	2	0	0	2	0.75		0	0.75		0	0.75		0	0.75		2	0.75		2	0.75		0	0.75		0	0.75		2	0.75
TRUE	Orange	Putative 40S ribosomal protein S3 OS=Leishmania mexicana (strain MHOM/GT/2001/U1103) OX=929439 GN=LMXM_15_0950 PE=4 SV=1	E9AQ94_LEIMU	LMXM_15_0950	24 kDa		95% (150%)	0	0	1	4	0	0	1	0	0.75		0	0.75		0	0.75		1	0.75		4	0.75		0	0.75		0	0.75		1	0.75		0	0.75
TRUE	Orange	60S ribosomal protein L11 (L5, L16) OS=Leishmania mexicana (strain MHOM/GT/2001/U1103) OX=929439 GN=LMXM_04_0470 PE=3 SV=1	E9AK29_LEIMU	LMXM_04_0470	22 kDa		95% (120%)	0	0	1	1	1	1	2	0	0.75		0	0.75		0	0.75		1	0.75		1	0.75		1	0.75		1	0.75		2	0.75		0	0.75
TRUE	Empty	Putative 60S ribosomal protein L19 OS=Leishmania mexicana (strain MHOM/GT/2001/U1103) OX=929439 GN=LMXM_06_0410 PE=3 SV=1	E9AKR8_LEIMU	LMXM_06_0410	28 kDa		95% (210%)	0	0	0	3	3	0	0	0	0.75		0	0.75		0	0.75		0	0.75		3	0.75		3	0.75		0	0.75		0	0.75		0	0.75
TRUE	Orange	Uncharacterized protein OS=Leishmania mexicana (strain MHOM/GT/2001/U1103) OX=929439 GN=LMXM_08_29_0940 PE=4 SV=1	E9ALX8_LEIMU	LMXM_08_29_0940	87 kDa		95% (130%)	0	0	1	1	0	1	0	3	0.75		0	0.75		0	0.75		1	0.75		1	0.75		0	0.75		1	0.75		0	0.75		3	0.75
TRUE	Orange	Putative ATP-dependent Clp protease subunit, heat shock protein 100 (HSP100) OS=Leishmania mexicana (strain MHOM/GT/2001/U1103) OX=929439 GN=LMXM_08_29_1270 PE=3 SV=1	E9ALU6_LEIMU	LMXM_08_29_1270	97 kDa		95% (300%)	5	0	0	0	0	0	0	0	0.625		5	0.625		0	0.625		0	0.625		0	0.625		0	0.625		0	0.625		0	0.625		0	0.625
TRUE	Orange	Protein disulfide-isomerase OS=Leishmania mexicana (strain MHOM/GT/2001/U1103) OX=929439 GN=LMXM_36_6940 PE=3 SV=1	E9AUD1_LEIMU	LMXM_36_6940	52 kDa		95% (240%)	4	0	0	1	0	0	0	0	0.625		4	0.625		0	0.625		0	0.625		1	0.625		0	0.625		0	0.625		0	0.625		0	0.625
TRUE	Orange	Oligopeptidase B OS=Leishmania amazonensis OX=5659 PE=4 SV=1	A7XAB0_LEIAM (+1)		84 kDa		95% (220%)	4	1	0	0	0	0	0	0	0.625		4	0.625		1	0.625		0	0.625		0	0.625		0	0.625		0	0.625		0	0.625		0	0.625
TRUE	Empty	Putative arginyl-tRNA synthetase OS=Leishmania mexicana (strain MHOM/GT/2001/U1103) OX=929439 GN=LMXM_27_1310 PE=3 SV=1	E9AZ37_LEIMU	LMXM_27_1310	78 kDa		95% (210%)	3	0	0	2	0	0	0	0	0.625		3	0.625		0	0.625		0	0.625		2	0.625		0	0.625		0	0.625		0	0.625		0	0.625
TRUE	Empty	Proteasome subunit beta type OS=Leishmania mexicana (strain MHOM/GT/2001/U1103) OX=929439 GN=LMXM_06_0140 PE=3 SV=1	E9AKP2_LEIMU	LMXM_06_0140	28 kDa		95% (210%)	3	0	0	2	0	0	0	0	0.625		3	0.625		0	0.625		0	0.625		2	0.625		0	0.625		0	0.625		0	0.625		0	0.625
TRUE	Orange	Putative ATP-binding cassette protein subfamily G, member 2 OS=Leishmania mexicana (strain MHOM/GT/2001/U1103) OX=929439 GN=ABCG2 PE=4 SV=1	E9AKN7_LEIMU	ABCG2	74 kDa		95% (210%)	3	0	0	2	0	0	0	0	0.625		3	0.625		0	0.625		0	0.625		2	0.625		0	0.625		0	0.625		0	0.625		0	0.625
TRUE	Orange	Serine/threonine-protein phosphatase OS=Leishmania mexicana (strain MHOM/GT/2001/U1103) OX=929439 GN=LMXM_33_0780 PE=3 SV=1	E9B4P8_LEIMU	LMXM_33_0780	34 kDa		95% (210%)	3	0	0	2	0	0	0	0	0.625		3	0.625		0	0.625		0	0.625		2	0.625		0	0.625		0	0.625		0	0.625		0	0.625
TRUE	Empty	Uncharacterized protein OS=Leishmania mexicana (strain MHOM/GT/2001/U1103) OX=929439 GN=LMXM_33_1470 PE=4 SV=1	E9B4X2_LEIMU	LMXM_33_1470	43 kDa		95% (160%)	2	0	0	2	0	0	0	1	0.625		2	0.625		0	0.625		0	0.625		2	0.625		0	0.625		0	0.625		0	0.625		1	0.625
TRUE	Empty	Uncharacterized protein OS=Leishmania mexicana (strain MHOM/GT/2001/U1103) OX=929439 GN=LMXM_36_1400 PE=4 SV=1	E9ASR0_LEIMU	LMXM_36_1400	48 kDa		95% (160%)	2	0	0	2	0	0	0	1	0.625		2	0.625		0	0.625		0	0.625		2	0.625		0	0.625		0	0.625		0	0.625		1	0.625
TRUE	Orange	Uncharacterized protein OS=Leishmania mexicana (strain MHOM/GT/2001/U1103) OX=929439 GN=LMXM_23_0640 PE=4 SV=1	E9AW79_LEIMU	LMXM_23_0640	70 kDa		95% (150%)	2	0	0	2	0	0	1	0	0.625		2	0.625		0	0.625		0	0.625		2	0.625		0	0.625		0	0.625		1	0.625		0	0.625
TRUE	Orange	Uncharacterized protein OS=Leishmania mexicana (strain MHOM/GT/2001/U1103) OX=929439 GN=LMXM_36_0750 PE=4 SV=1	E9ASJ5_LEIMU	LMXM_36_0750	138 kDa		95% (240%)	1	0	0	4	0	0	0	0	0.625		1	0.625		0	0.625		0	0.625		4	0.625		0	0.625		0	0.625		0	0.625		0	0.625
TRUE	Orange	Phospholipid-transporting ATPase OS=Leishmania mexicana (strain MHOM/GT/2001/U1103) OX=929439 GN=LMXM_13_1530 PE=3 SV=1	E9APH7_LEIMU	LMXM_13_1530	125 kDa		95% (200%)	1	0	2	2	0	0	0	0	0.625		1	0.625		0	0.625		2	0.625		2	0.625		0	0.625		0	0.625		0	0.625		0	0.625
TRUE	Orange	Uncharacterized protein OS=Leishmania mexicana (strain MHOM/GT/2001/U1103) OX=929439 GN=LMXM_03_0690 PE=4 SV=1	E9AJV2_LEIMU	LMXM_03_0690	231 kDa		95% (190%)	1	0	0	1	0	0	0	3	0.625		1	0.625		0	0.625		0	0.625		1	0.625		0	0.625		0	0.625		0	0.625		3	0.625
TRUE	Orange	Uncharacterized protein OS=Leishmania mexicana (strain MHOM/GT/2001/U1103) OX=929439 GN=LMXM_03_0960 PE=4 SV=1	E9AJY0_LEIMU	LMXM_03_0960	13 kDa		95% (270%)	1	0	0	0	0	0	4	0	0.625		1	0.625		0	0.625		0	0.625		0	0.625		0	0.625		0	0.625		4	0.625		0	0.625
TRUE	Orange	Ubiquitin carboxyl-terminal hydrolase OS=Leishmania mexicana (strain MHOM/GT/2001/U1103) OX=929439 GN=LMXM_24_0420 PE=3 SV=1	E9AWN2_LEIMU	LMXM_24_0420	34 kDa		95% (230%)	0	0	0	4	0	0	0	1	0.625		0	0.625		0	0.625		0	0.625		4	0.625		0	0.625		0	0.625		0	0.625		1	0.625
TRUE	Orange	Proteasome subunit alpha type OS=Leishmania mexicana (strain MHOM/GT/2001/U1103) OX=929439 GN=LMXM_14_0310 PE=3 SV=1	E9APM4_LEIMU	LMXM_14_0310	32 kDa		95% (120%)	0	1	0	0	0	1	1	2	0.625		0	0.625		1	0.625		0	0.625		0	0.625		0	0.625		1	0.625		1	0.625		2	0.625
TRUE	Orange	Uncharacterized protein OS=Leishmania mexicana (strain MHOM/GT/2001/U1103) OX=929439 GN=LMXM_08_0930 PE=4 SV=1	E9AMG7_LEIMU	LMXM_08_0930	121 kDa		95% (250%)	0	0	0	1	0	0	0	4	0.625		0	0.625		0	0.625		0	0.625		1	0.625		0	0.625		0	0.625		0	0.625		4	0.625
TRUE	Orange	Putative 60S ribosomal protein L2 OS=Leishmania mexicana (strain MHOM/GT/2001/U1103) OX=929439 GN=LMXM_31_3900 PE=4 SV=1	E9B3G8_LEIMU	LMXM_31_3900	28 kDa		95% (300%)	0	0	0	5	0	0	0	0	0.625		0	0.625		0	0.625		0	0.625		5	0.625		0	0.625		0	0.625		0	0.625		0	0.625
TRUE	Orange	Uncharacterized protein OS=Leishmania mexicana (strain MHOM/GT/2001/U1103) OX=929439 GN=LMXM_31_2160 PE=4 SV=1	E9B2Z7_LEIMU	LMXM_31_2160	141 kDa		95% (230%)	3	0	0	1	0	0	0	0	0.5		3	0.5		0	0.5		0	0.5		1	0.5		0	0.5		0	0.5		0	0.5		0	0.5
TRUE	Orange	Polyadenylate-binding protein OS=Leishmania mexicana (strain MHOM/GT/2001/U1103) OX=929439 GN=LMXM_34_4130 PE=3 SV=1	E9B6U3_LEIMU	LMXM_34_4130	65 kDa		95% (230%)	3	0	0	1	0	0	0	0	0.5		3	0.5		0	0.5		0	0.5		1	0.5		0	0.5		0	0.5		0	0.5		0	0.5
TRUE	Empty	Uncharacterized protein OS=Leishmania mexicana (strain MHOM/GT/2001/U1103) OX=929439 GN=LMXM32.2905:exon:5 PE=4 SV=1	E9B4D2_LEIMU	LMXM32	170 kDa		95% (200%)	2	0	0	2	0	0	0	0	0.5		2	0.5		0	0.5		0	0.5		2	0.5		0	0.5		0	0.5		0	0.5		0	0.5
TRUE	Empty	Proteasome subunit beta type OS=Leishmania mexicana (strain MHOM/GT/2001/U1103) OX=929439 GN=LMXM_34_3840 PE=3 SV=1	E9B6R2_LEIMU	LMXM_34_3840	28 kDa		95% (200%)	2	0	0	2	0	0	0	0	0.5		2	0.5		0	0.5		0	0.5		2	0.5		0	0.5		0	0.5		0	0.5		0	0.5
TRUE	Orange	Uncharacterized protein OS=Leishmania mexicana (strain MHOM/GT/2001/U1103) OX=929439 GN=LMXM_23_1035 PE=4 SV=1	E9AWC1_LEIMU	LMXM_23_1035	73 kDa		95% (230%)	1	0	0	0	0	0	0	3	0.5		1	0.5		0	0.5		0	0.5		0	0.5		0	0.5		0	0.5		0	0.5		3	0.5
TRUE	Orange	Uncharacterized protein OS=Leishmania mexicana (strain MHOM/GT/2001/U1103) OX=929439 GN=LMXM_22_0630 PE=4 SV=1	E9AVP5_LEIMU	LMXM_22_0630	119 kDa		95% (220%)	1	0	0	3	0	0	0	0	0.5		1	0.5		0	0.5		0	0.5		3	0.5		0	0.5		0	0.5		0	0.5		0	0.5
TRUE	Orange	Uncharacterized protein OS=Leishmania mexicana (strain MHOM/GT/2001/U1103) OX=929439 GN=LMXM_36_4370 PE=4 SV=1	E9ATM1_LEIMU	LMXM_36_4370	277 kDa		95% (220%)	1	0	0	3	0	0	0	0	0.5		1	0.5		0	0.5		0	0.5		3	0.5		0	0.5		0	0.5		0	0.5		0	0.5
TRUE	Orange	Conserved TPR domain protein OS=Leishmania mexicana (strain MHOM/GT/2001/U1103) OX=929439 GN=LMXM_29_2740 PE=4 SV=1	E9B146_LEIMU	LMXM_29_2740	45 kDa		95% (220%)	1	0	0	3	0	0	0	0	0.5		1	0.5		0	0.5		0	0.5		3	0.5		0	0.5		0	0.5		0	0.5		0	0.5
TRUE	Orange	S-methyl-5'-thioadenosine phosphorylase OS=Leishmania mexicana (strain MHOM/GT/2001/U1103) OX=929439 GN=LMXM_05_0830 PE=3 SV=1	E9AKI9_LEIMU	LMXM_05_0830	33 kDa		95% (270%)	1	0	3	0	0	0	0	0	0.5		1	0.5		0	0.5		3	0.5		0	0.5		0	0.5		0	0.5		0	0.5		0	0.5
TRUE	Empty	Uncharacterized protein OS=Leishmania mexicana (strain MHOM/GT/2001/U1103) OX=929439 GN=LMXM_13_1470 PE=4 SV=1	E9APH1_LEIMU	LMXM_13_1470	592 kDa		95% (200%)	0	0	0	2	0	0	0	2	0.5		0	0.5		0	0.5		0	0.5		2	0.5		0	0.5		0	0.5		0	0.5		2	0.5
TRUE	Empty	Putative calcium channel protein (Putative ion transporter) OS=Leishmania mexicana (strain MHOM/GT/2001/U1103) OX=929439 GN=LMXM_33_0480 PE=4 SV=1	E9B4L6_LEIMU	LMXM_33_0480	290 kDa		95% (200%)	0	0	0	2	0	0	0	2	0.5		0	0.5		0	0.5		0	0.5		2	0.5		0	0.5		0	0.5		0	0.5		2	0.5
TRUE	Orange	Hydrophilic acylated surface protein a OS=Leishmania mexicana (strain MHOM/GT/2001/U1103) OX=929439 GN=LMXM_23_1040 PE=4 SV=1	E9AWB5_LEIMU	LMXM_23_1040	7 kDa	TRUE	95% (180%)	0	2	0	1	0	1	0	0	0.5		0	0.5		2	0.5		0	0.5		1	0.5		0	0.5		1	0.5		0	0.5		0	0.5
TRUE	Orange	Uncharacterized protein (Calcium/calmodulin-dependent protein kinase,putative) OS=Leishmania mexicana (strain MHOM/GT/2001/U1103) OX=929439 GN=LMXM_24_1730 PE=4 SV=1	E9AX18_LEIMU	LMXM_24_1730	154 kDa		95% (160%)	0	0	0	1	1	0	0	2	0.5		0	0.5		0	0.5		0	0.5		1	0.5		1	0.5		0	0.5		0	0.5		2	0.5
TRUE	Orange	Putative valyl-tRNA synthetase OS=Leishmania mexicana (strain MHOM/GT/2001/U1103) OX=929439 GN=LMXM_29_3130 PE=3 SV=1	E9B187_LEIMU	LMXM_29_3130	110 kDa		95% (160%)	0	1	0	1	0	0	0	2	0.5		0	0.5		1	0.5		0	0.5		1	0.5		0	0.5		0	0.5		0	0.5		2	0.5
TRUE	Orange	Uncharacterized protein OS=Leishmania mexicana (strain MHOM/GT/2001/U1103) OX=929439 GN=LMXM_25_1620 PE=4 SV=1	E9AXP2_LEIMU	LMXM_25_1620	17 kDa		95% (300%)	0	0	0	0	0	0	4	0	0.5		0	0.5		0	0.5		0	0.5		0	0.5		0	0.5		0	0.5		4	0.5		0	0.5
TRUE	Orange	Putative short chain dehydrogenase OS=Leishmania mexicana (strain MHOM/GT/2001/U1103) OX=929439 GN=LMXM_34_1220 PE=3 SV=1	E9B601_LEIMU	LMXM_34_1220	25 kDa		95% (300%)	3	0	0	0	0	0	0	0	0.375		3	0.375		0	0.375		0	0.375		0	0.375		0	0.375		0	0.375		0	0.375		0	0.375
TRUE	Orange	Uncharacterized protein OS=Leishmania mexicana (strain MHOM/GT/2001/U1103) OX=929439 GN=LMXM_17_1280 PE=4 SV=1	E9ARA0_LEIMU	LMXM_17_1280	8 kDa		95% (300%)	3	0	0	0	0	0	0	0	0.375		3	0.375		0	0.375		0	0.375		0	0.375		0	0.375		0	0.375		0	0.375		0	0.375
TRUE	Orange	WGS CADB00000000 data, contig 40 (Fragment) OS=Leishmania mexicana (strain MHOM/GT/2001/U1103) OX=929439 GN=LmxM_16_1010a_1 PE=4 SV=1	E8NHI9_LEIMU (+5)	LmxM_16_1010a_1	102 kDa		95% (300%)	3	0	0	0	0	0	0	0	0.375		3	0.375		0	0.375		0	0.375		0	0.375		0	0.375		0	0.375		0	0.375		0	0.375
TRUE	Orange	RNA-binding protein, putative, UPB1 OS=Leishmania mexicana (strain MHOM/GT/2001/U1103) OX=929439 GN=LMXM_25_0490 PE=4 SV=1	E9AXC6_LEIMU	LMXM_25_0490	20 kDa		95% (300%)	3	0	0	0	0	0	0	0	0.375		3	0.375		0	0.375		0	0.375		0	0.375		0	0.375		0	0.375		0	0.375		0	0.375
TRUE	Orange	Putative proteasome activator protein pa26 OS=Leishmania mexicana (strain MHOM/GT/2001/U1103) OX=929439 GN=LMXM_34_0750 PE=4 SV=1	E9B5V5_LEIMU	LMXM_34_0750	25 kDa		95% (210%)	2	0	0	0	0	0	0	1	0.375		2	0.375		0	0.375		0	0.375		0	0.375		0	0.375		0	0.375		0	0.375		1	0.375
TRUE	Orange	Uncharacterized protein OS=Leishmania mexicana (strain MHOM/GT/2001/U1103) OX=929439 GN=LMXM_34_1050 PE=3 SV=1	E9B5Y5_LEIMU	LMXM_34_1050	55 kDa		95% (210%)	1	0	0	2	0	0	0	0	0.375		1	0.375		0	0.375		0	0.375		2	0.375		0	0.375		0	0.375		0	0.375		0	0.375
TRUE	Orange	Putative dynein heavy chain OS=Leishmania mexicana (strain MHOM/GT/2001/U1103) OX=929439 GN=LMXM_27_1750 PE=4 SV=1	E9AZ75_LEIMU (+1)	LMXM_27_1750	501 kDa		95% (210%)	1	0	0	2	0	0	0	0	0.375		1	0.375		0	0.375		0	0.375		2	0.375		0	0.375		0	0.375		0	0.375		0	0.375
TRUE	Orange	Uncharacterized protein OS=Leishmania mexicana (strain MHOM/GT/2001/U1103) OX=929439 GN=LMXM_29_1220 PE=4 SV=1	E9B0Q1_LEIMU	LMXM_29_1220	99 kDa		95% (300%)	0	0	0	0	0	0	0	3	0.375		0	0.375		0	0.375		0	0.375		0	0.375		0	0.375		0	0.375		0	0.375		3	0.375
TRUE	Orange	Ubiquitin-conjugating enzyme-like protein OS=Leishmania mexicana (strain MHOM/GT/2001/U1103) OX=929439 GN=LMXM_13_1580 PE=4 SV=1	E9API2_LEIMU	LMXM_13_1580	16 kDa		95% (200%)	0	1	0	0	0	0	0	2	0.375		0	0.375		1	0.375		0	0.375		0	0.375		0	0.375		0	0.375		0	0.375		2	0.375
TRUE	Orange	Myosin heavy chain kinase c-like protein OS=Leishmania mexicana (strain MHOM/GT/2001/U1103) OX=929439 GN=LMXM_25_0680 PE=4 SV=1	E9AXE5_LEIMU	LMXM_25_0680	180 kDa		95% (220%)	0	0	0	1	0	0	0	2	0.375		0	0.375		0	0.375		0	0.375		1	0.375		0	0.375		0	0.375		0	0.375		2	0.375
TRUE	Orange	Uncharacterized protein OS=Leishmania mexicana (strain MHOM/GT/2001/U1103) OX=929439 GN=LMXM_30_2810 PE=4 SV=1	E9B280_LEIMU	LMXM_30_2810	30 kDa		95% (210%)	0	0	0	2	0	0	0	1	0.375		0	0.375		0	0.375		0	0.375		2	0.375		0	0.375		0	0.375		0	0.375		1	0.375
TRUE	Orange	Nucleobase transporter OS=Leishmania mexicana (strain MHOM/GT/2001/U1103) OX=929439 GN=LMXM_13_1210 PE=4 SV=1	E9APE5_LEIMU	LMXM_13_1210	55 kDa		95% (230%)	0	1	2	0	0	0	0	0	0.375		0	0.375		1	0.375		2	0.375		0	0.375		0	0.375		0	0.375		0	0.375		0	0.375
TRUE	Orange	Uncharacterized protein OS=Leishmania mexicana (strain MHOM/GT/2001/U1103) OX=929439 GN=LMXM_17_0170 PE=4 SV=1	E9AQZ2_LEIMU	LMXM_17_0170	75 kDa		95% (300%)	0	0	0	3	0	0	0	0	0.375		0	0.375		0	0.375		0	0.375		3	0.375		0	0.375		0	0.375		0	0.375		0	0.375
TRUE	Orange	Putative ATP-dependent DEAD-box RNA helicase OS=Leishmania mexicana (strain MHOM/GT/2001/U1103) OX=929439 GN=LMXM_34_0370 PE=3 SV=1	E9B5S5_LEIMU	LMXM_34_0370	46 kDa		95% (210%)	0	0	0	2	0	0	0	1	0.375		0	0.375		0	0.375		0	0.375		2	0.375		0	0.375		0	0.375		0	0.375		1	0.375
TRUE	Orange	Uncharacterized protein OS=Leishmania mexicana (strain MHOM/GT/2001/U1103) OX=929439 GN=LMXM_31_3210 PE=4 SV=1	E9B3A4_LEIMU	LMXM_31_3210	24 kDa		95% (300%)	0	0	0	3	0	0	0	0	0.375		0	0.375		0	0.375		0	0.375		3	0.375		0	0.375		0	0.375		0	0.375		0	0.375
TRUE	Orange	Uncharacterized protein OS=Leishmania mexicana (strain MHOM/GT/2001/U1103) OX=929439 GN=LMXM_31_0020 PE=4 SV=1	E9B2C2_LEIMU	LMXM_31_0020	57 kDa		95% (210%)	0	0	0	2	0	0	0	1	0.375		0	0.375		0	0.375		0	0.375		2	0.375		0	0.375		0	0.375		0	0.375		1	0.375
TRUE	Orange	Cluster of Kinesin-like protein OS=Leishmania mexicana (strain MHOM/GT/2001/U1103) OX=929439 GN=LMXM_17_0800 PE=3 SV=1 (E9AR52_LEIMU)	E9AR52_LEIMU [2]	LMXM_17_0800	105 kDa	TRUE	95% (300%)	0	0	0	3	0	0	0	0	0.375		0	0.375		0	0.375		0	0.375		3	0.375		0	0.375		0	0.375		0	0.375		0	0.375
TRUE	Orange	Kinesin-like protein OS=Leishmania mexicana (strain MHOM/GT/2001/U1103) OX=929439 GN=LMXM_17_0800 PE=3 SV=1	E9AR52_LEIMU	LMXM_17_0800	105 kDa	TRUE	95% (300%)	0	0	0	3	0	0	0	0	0.375		0	0.375		0	0.375		0	0.375		3	0.375		0	0.375		0	0.375		0	0.375		0	0.375
TRUE	Orange	Uncharacterized protein OS=Leishmania mexicana (strain MHOM/GT/2001/U1103) OX=929439 GN=LMXM_33_2270 PE=3 SV=1	E9B513_LEIMU	LMXM_33_2270	61 kDa		95% (300%)	2	0	0	0	0	0	0	0	0.25		2	0.25		0	0.25		0	0.25		0	0.25		0	0.25		0	0.25		0	0.25		0	0.25
TRUE	Orange	Uncharacterized protein OS=Leishmania mexicana (strain MHOM/GT/2001/U1103) OX=929439 GN=LMXM_36_0310 PE=4 SV=1	E9ASE8_LEIMU	LMXM_36_0310	25 kDa		95% (300%)	2	0	0	0	0	0	0	0	0.25		2	0.25		0	0.25		0	0.25		0	0.25		0	0.25		0	0.25		0	0.25		0	0.25
TRUE	Orange	Ribosomal protein L15 OS=Leishmania mexicana (strain MHOM/GT/2001/U1103) OX=929439 GN=LMXM_29_3650 PE=3 SV=1	E9B1D9_LEIMU (+1)	LMXM_29_3650	24 kDa		95% (300%)	0	0	0	2	0	0	0	0	0.25		0	0.25		0	0.25		0	0.25		2	0.25		0	0.25		0	0.25		0	0.25		0	0.25
TRUE	Orange	Uncharacterized protein OS=Leishmania mexicana (strain MHOM/GT/2001/U1103) OX=929439 GN=LMXM_33_2020 PE=4 SV=1	E9B4Y7_LEIMU	LMXM_33_2020	69 kDa		95% (300%)	0	0	0	0	0	0	0	2	0.25		0	0.25		0	0.25		0	0.25		0	0.25		0	0.25		0	0.25		0	0.25		2	0.25
TRUE	Orange	Putative serine/threonine-protein kinase OS=Leishmania mexicana (strain MHOM/GT/2001/U1103) OX=929439 GN=LMXM_21_1565 PE=4 SV=1	E9AVE6_LEIMU	LMXM_21_1565	90 kDa		95% (300%)	0	0	0	0	0	0	0	2	0.25		0	0.25		0	0.25		0	0.25		0	0.25		0	0.25		0	0.25		0	0.25		2	0.25
TRUE	Orange	Cytochrome c oxidase subunit IV OS=Leishmania mexicana (strain MHOM/GT/2001/U1103) OX=929439 GN=LMXM_12_0670 PE=4 SV=1	E9ANZ4_LEIMU	LMXM_12_0670	39 kDa		95% (300%)	0	0	0	0	0	0	2	0	0.25		0	0.25		0	0.25		0	0.25		0	0.25		0	0.25		0	0.25		2	0.25		0	0.25
TRUE	Orange	Putative amino acid transporter aATP11 OS=Leishmania mexicana (strain MHOM/GT/2001/U1103) OX=929439 GN=LMXM_30_0350 PE=4 SV=1	E9B1I6_LEIMU	LMXM_30_0350	56 kDa	TRUE	95% (300%)	0	0	2	0	0	0	0	0	0.25		0	0.25		0	0.25		2	0.25		0	0.25		0	0.25		0	0.25		0	0.25		0	0.25
TRUE	Empty	Glyceraldehyde-3-phosphate dehydrogenase OS=Leishmania mexicana (strain MHOM/GT/2001/U1103) OX=929439 GN=LMXM_36_2350 PE=3 SV=1	E9AT12_LEIMU	LMXM_36_2350	36 kDa	TRUE	95% (300%)	0	0	0	1	0	0	0	0	0.125		0	0.125		0	0.125		0	0.125		1	0.125		0	0.125		0	0.125		0	0.125		0	0.125
TRUE	Empty	Heat shock protein 70 (Fragment) OS=Leishmania enriettii OX=5663 GN=HSP70 PE=3 SV=1	A0A1L6CBW6_LEIEN	HSP70	22 kDa	TRUE	0% (NaN%)	0	0	0	0	0	0	0	0	0		0	0		0	0		0	0		0	0		0	0		0	0		0	0		0	0
TRUE	Empty	Putative calpain-like cysteine peptidase OS=Leishmania mexicana (strain MHOM/GT/2001/U1103) OX=929439 GN=LMXM_20_1185 PE=3 SV=1	E9AUQ8_LEIMU	LMXM_20_1185	73 kDa	TRUE	0% (NaN%)	0	0	0	0	0	0	0	0	0		0	0		0	0		0	0		0	0		0	0		0	0		0	0		0	0
TRUE	Empty	Putative receptor-type adenylate cyclase OS=Leishmania mexicana (strain MHOM/GT/2001/U1103) OX=929439 GN=LMXM_17_0190 PE=4 SV=1	E9AQY0_LEIMU	LMXM_17_0190	154 kDa	TRUE	0% (NaN%)	0	0	0	0	0	0	0	0	0		0	0		0	0		0	0		0	0		0	0		0	0		0	0		0	0
TRUE	Empty	Tubulin beta chain OS=Leishmania mexicana OX=5665 PE=2 SV=1	Q9BIX5_LEIME		50 kDa	TRUE	0% (NaN%)	0	0	0	0	0	0	0	0	0		0	0		0	0		0	0		0	0		0	0		0	0		0	0		0	0
TRUE	Empty	Uncharacterized protein OS=Leishmania mexicana (strain MHOM/GT/2001/U1103) OX=929439 GN=LMXM_17_0870 PE=4 SV=1	E9AR60_LEIMU	LMXM_17_0870	48 kDa	TRUE	0% (46%)	0	0	0	0	0	0	0	0	0		0	0		0	0		0	0		0	0		0	0		0	0		0	0		0	0
TRUE	Empty	6-phosphogluconate dehydrogenase (Fragment) OS=Leishmania amazonensis OX=5659 PE=4 SV=1	Q6Y9S0_LEIAM		29 kDa	TRUE	0% (NaN%)	0	0	0	0	0	0	0	0	0		0	0		0	0		0	0		0	0		0	0		0	0		0	0		0	0
TRUE	Empty	6-phosphogluconate dehydrogenase (Fragment) OS=Leishmania enriettii OX=5663 PE=4 SV=1	Q6Y9Q8_LEIEN		30 kDa	TRUE	0% (NaN%)	0	0	0	0	0	0	0	0	0		0	0		0	0		0	0		0	0		0	0		0	0		0	0		0	0
TRUE	Empty	Histone H4 OS=Leishmania mexicana (strain MHOM/GT/2001/U1103) OX=929439 GN=LMXM_25_2450 PE=3 SV=1	E9ASB9_LEIMU	LMXM_25_2450	11 kDa	TRUE	0% (NaN%)	0	0	0	0	0	0	0	0	0		0	0		0	0		0	0		0	0		0	0		0	0		0	0		0	0
TRUE	Empty	NADH-dependent fumarate reductase-like protein OS=Leishmania mexicana (strain MHOM/GT/2001/U1103) OX=929439 GN=LMXM_34_0830 PE=4 SV=1	E9B5W3_LEIMU	LMXM_34_0830	130 kDa	TRUE	0% (NaN%)	0	0	0	0	0	0	0	0	0		0	0		0	0		0	0		0	0		0	0		0	0		0	0		0	0
TRUE	Empty	WGS CADB00000000 data, contig 90 OS=Leishmania mexicana (strain MHOM/GT/2001/U1103) OX=929439 GN=LmxM_08_29_1500a_1 PE=4 SV=1	E8NHR4_LEIMU	LmxM_08_29_1500a_1	24 kDa	TRUE	0% (NaN%)	0	0	0	0	0	0	0	0	0		0	0		0	0		0	0		0	0		0	0		0	0		0	0		0	0
TRUE	Empty	Histone H2B OS=Leishmania enriettii OX=5663 PE=2 SV=1	H2B_LEIEN		12 kDa	TRUE	0% (NaN%)	0	0	0	0	0	0	0	0	0		0	0		0	0		0	0		0	0		0	0		0	0		0	0		0	0
TRUE	Empty	Putative Unc104-like kinesin OS=Leishmania mexicana (strain MHOM/GT/2001/U1103) OX=929439 GN=LMXM_32_2560 PE=3 SV=1	E9B495_LEIMU	LMXM_32_2560	224 kDa	TRUE	0% (NaN%)	0	0	0	0	0	0	0	0	0		0	0		0	0		0	0		0	0		0	0		0	0		0	0		0	0
TRUE	Empty	Proteophosphoglycan ppg1 OS=Leishmania mexicana (strain MHOM/GT/2001/U1103) OX=929439 GN=LMXM_34_0550 PE=4 SV=1	E9B5T6_LEIMU	LMXM_34_0550	153 kDa	TRUE	0% (NaN%)	0	0	0	0	0	0	0	0	0		0	0		0	0		0	0		0	0		0	0		0	0		0	0		0	0
TRUE	Orange	Putative Unc104-like kinesin OS=Leishmania mexicana (strain MHOM/GT/2001/U1103) OX=929439 GN=LMXM_33_4260 PE=3 SV=1	E9B5M1_LEIMU	LMXM_33_4260	163 kDa	TRUE	0% (NaN%)	0	0	0	0	0	0	0	0	0		0	0		0	0		0	0		0	0		0	0		0	0		0	0		0	0
		NUMBER OF HIGHEST COUNTS						144	18	23	189	12	14	16	113			329			109			54			354			103			79			72			321
								3	1	1	3	1	1	2	1
